# Supplementary material for: Transcriptional analysis of duck liver infected with duck hepatitis A virus type 1 isolate HA5
Source: Front Vet Sci. 2026 Mar 2;13:1739363. doi: 10.3389/fvets.2026.1739363 (PMC12990206; doi:10.3389/fvets.2026.1739363)
Supplement: Supplementary file 1 [file Data_Sheet_1.XLS]

## Sheet: 6hpi. DEG
#ID	T01_Count	T02_Count	T03_Count	T04_Count	T05_Count	T06_Count	T01_FPKM	T02_FPKM	T03_FPKM	T04_FPKM	T05_FPKM	T06_FPKM	FDR	log2FC	regulated
gene10761	197	199	179	93	41	72	19.1234	19.1002	18.6332	9.55075	4.17383	6.77991	0.00346352	-1.47265	down
gene12639	265	287	202	80	58	106	3.92556	4.14311	2.52904	1.26997	0.818728	1.67822	5.44e-05	-1.61855	down
gene14219	171	169	158	346	364	381	24.1683	24.1044	22.6601	50.0145	51.9683	54.3236	0.00535675	1.1417	up
gene14291	200	141	116	50	29	54	10.8395	8.25753	7.06468	3.22916	1.94074	3.0872	0.00874969	-1.77213	down
gene15624	565	564	515	220	167	328	59.1057	59.4999	54.4592	23.5723	17.7419	34.6787	0.000153709	-1.19278	down
gene15867	3138	3089	2301	1025	884	1746	56.8447	55.9945	41.3572	18.6743	17.3653	32.5788	0.00817082	-1.2134	down
gene16321	0	1	3	71	58	28	0	0.381216	1.09414	22.1383	17.7107	8.52293	5.44e-05	5.30198	up
gene2443	6	2	9	40	48	30	0.139826	0.0573049	0.21834	0.909581	1.10558	0.690727	0.00425177	2.80394	up
gene3609	622	588	515	1669	1510	1601	27.6384	26.4288	22.9425	75.8339	68.0914	72.6168	2.84e-09	1.48061	up
gene785	1043	758	810	1675	2153	1924	19.2215	13.8748	15.1862	31.2602	40.5566	35.6972	5.44e-05	1.15019	up
gene8740	508	895	163	1871	1848	2423	29.7667	52.8943	9.71341	111.068	109.131	142.987	5.76e-06	1.98425	up
gene9411	186	129	122	69	42	42	3.66118	2.32305	2.03122	1.53024	0.792578	0.775463	0.00884372	-1.50443	down

## Sheet: 12hpi. DEG
#ID	T01_Count	T02_Count	T03_Count	T07_Count	T08_Count	T09_Count	T01_FPKM	T02_FPKM	T03_FPKM	T07_FPKM	T08_FPKM	T09_FPKM	FDR	log2FC	regulated
Duck_newGene_1	14	22	20	0	0	0	0.296707	0.463142	0.4142	0	0.0017799	0.00182785	1.46647e-05	#NAME?	down
Duck_newGene_115	12	0	0	45	33	63	0.670696	0	0	2.47428	1.8347	3.48667	5.12013e-05	3.57779	up
Duck_newGene_1267	61	45	18	149	138	122	2.4756	1.59728	0.639964	5.91824	5.45668	4.90728	0.00208751	1.74147	up
Duck_newGene_1452	47	30	3	82	117	137	4.95527	3.22845	0.384907	8.76161	12.6014	14.5309	0.00170021	2.09491	up
Duck_newGene_268	8	43	27	237	197	259	0.139271	0.730237	0.463723	3.88717	3.19643	4.16609	7.94508e-14	3.17452	up
Duck_newGene_3159	17	36	34	1	2	3	2.58892	5.0446	3.87791	0.161858	0.30725	0.484174	0.000349837	-3.83019	down
Duck_newGene_388	326	246	369	44	96	89	11.4297	9.05733	13.4329	1.66946	3.66686	3.46741	9.17587e-08	-2.01594	down
Duck_newGene_648	22	4	0	77	47	56	0.374192	0.0830477	0	1.30538	0.802879	0.949189	0.000294469	2.81016	up
gene10303	42	40	30	155	175	137	1.73204	1.94469	1.3058	5.86244	8.76825	6.50302	3.973e-05	2.07943	up
gene10412	413	370	244	1773	2099	1995	24.9655	19.1025	16.1357	117.539	144.902	125.659	8.29557e-18	2.53556	up
gene10435	4	11	3	84	45	71	0.18254	0.421304	0.128267	2.8773	1.54458	2.57373	2.15503e-06	3.49665	up
gene10509	18	8	10	71	57	69	0.935766	0.56154	0.688153	4.46634	3.24524	3.96469	0.00110334	2.47258	up
gene10825	165	125	61	271	330	416	15.5236	11.7216	5.77532	25.363	30.9541	39.1074	0.00209319	1.55884	up
gene11653	1042	838	633	1557	2152	1587	28.5638	22.2185	16.9101	43.0109	58.7121	44.6709	0.00408015	1.09535	up
gene11743	4	5	8	110	208	254	0.264531	0.412253	0.400225	7.38097	12.9363	14.503	1.71778e-07	5.09727	up
gene11831	233	206	96	368	455	404	42.5203	36.0399	18.1108	67.5823	86.3611	74.7742	0.00208751	1.2188	up
gene11882	759	409	311	2333	3382	2271	28.4192	15.3574	11.7345	85.9405	125.436	84.3955	1.36359e-08	2.45194	up
gene12060	473	335	439	880	995	720	11.2069	8.25353	10.8365	20.4436	21.7424	16.4198	0.00208751	1.07552	up
gene12063	40	48	24	131	116	118	2.05083	2.43276	1.22945	6.62675	5.89465	5.86225	0.0046614	1.72527	up
gene12507	368	328	248	845	1238	858	8.98114	7.78265	5.95343	20.4343	30.1427	20.8446	1.46647e-05	1.65915	up
gene1303	47	2	9	471	475	499	19.2004	0.683796	3.69133	176.628	249.399	168.904	3.7942e-37	4.65849	up
gene13109	16	5	4	108	91	79	0.23005	0.0680997	0.0747707	1.56221	1.35576	1.06289	3.80175e-08	3.49316	up
gene13302	1700	938	926	5107	7975	4629	18.3197	10.7826	10.1377	53.8411	82.4801	45.3087	8.83955e-05	2.33123	up
gene14775	482	576	383	1034	1032	972	6.09545	6.35389	5.07228	11.9433	11.7837	11.0662	0.00170021	1.09667	up
gene15544	1558	1901	1357	3088	3399	4464	50.6448	61.5492	44.0626	100.755	110.804	145.365	0.00649325	1.20911	up
gene16329	2292	1397	874	14174	22108	9098	159.355	97.7066	61.1898	990.155	1550.9	635.029	0.000867199	3.33028	up
gene16355	129	92	114	864	551	767	31.7274	23.4094	29.1237	216.246	139.726	191.295	4.95405e-12	2.72388	up
gene1725	165	135	107	335	286	429	5.42541	4.52185	3.50938	10.5859	8.85566	14.1595	0.000581409	1.39069	up
gene1741	137	139	136	418	335	297	3.5621	3.86819	3.83234	10.9635	8.80986	8.86145	0.000619084	1.36816	up
gene2487	166	163	142	544	436	537	4.1081	3.97494	3.50474	13.3523	10.6105	13.2066	2.57974e-07	1.70871	up
gene2490	27	5	1	1217	1697	1117	2.3161	0.451133	0.107541	102.543	144.253	94.8526	4.57338e-39	6.95088	up
gene2817	8	1	2	67	40	29	0.342509	0.0487693	0.0929332	2.53893	1.58066	1.09968	0.000980086	3.6423	up
gene2852	30	30	19	112	151	157	1.59149	1.56909	0.996862	5.81066	7.83131	8.12166	3.24846e-06	2.43334	up
gene2896	124	58	40	349	465	381	6.44456	3.05682	2.15315	18.233	24.4847	19.7463	1.87613e-12	2.44861	up
gene2945	51	58	66	378	371	335	2.15172	3.22307	3.31373	18.0771	19.1348	16.5541	1.4813e-13	2.65053	up
gene2954	433	370	374	899	752	847	27.1791	21.4237	24.0907	53.5187	44.3626	52.8434	0.00143285	1.10621	up
gene3154	540	504	325	1343	1807	1436	23.5978	22.0441	14.154	56.5032	77.8902	61.5397	4.96175e-09	1.76468	up
gene3466	89	55	130	365	253	305	12.3826	7.82772	18.3355	51.2939	35.9545	42.7519	4.63738e-06	1.77123	up
gene3609	622	588	515	2260	1647	1368	27.6384	26.4288	22.9425	102.446	73.9586	61.689	0.000139699	1.63012	up
gene3918	693	585	491	1720	2673	2094	21.4274	18.1312	15.221	53.248	82.8819	64.797	4.04302e-07	1.8954	up
gene4004	792	664	601	1737	1981	1497	15.2913	12.6142	11.7056	33.5764	38.6183	29.644	5.12013e-05	1.36116	up
gene4229	4	1	0	14	21	35	0.483939	0.124726	0	1.47719	2.09636	3.4742	0.00873506	3.83434	up
gene423	11	2	7	57	49	43	1.01091	0.261267	0.304628	2.40704	2.76295	2.73103	0.000557815	2.91458	up
gene4237	573	317	403	44	72	125	167.153	94.7271	120.95	13.3765	21.9595	37.0859	0.000148232	-2.39616	down
gene4262	192	104	96	426	377	362	18.8792	9.48774	9.96012	37.1437	34.3692	32.9639	1.46647e-05	1.59078	up
gene4415	786	678	928	302	469	227	22.2284	18.6898	26.6069	8.0077	13.7391	6.72311	0.000710414	-1.24431	down
gene48	7	2	1	267	163	206	0.322193	0.110204	0.0524884	14.1362	8.90785	10.6553	1.83586e-23	6.01029	up
gene4807	23	17	12	189	118	190	1.66918	1.32813	0.810176	10.8844	6.79752	9.33125	1.27379e-10	3.27878	up
gene4808	8	12	3	229	412	234	1.12665	1.66375	0.47617	30.1095	54.5525	30.7313	2.37574e-10	5.26988	up
gene5039	84	223	82	333	360	378	3.73313	9.60256	3.37094	13.7208	15.5689	15.9665	0.000177895	1.48419	up
gene5076	264	284	201	703	849	874	9.11172	9.9156	6.94752	24.2889	29.4611	30.1614	7.59824e-09	1.71775	up
gene544	291	240	183	1004	1387	753	7.94395	5.77763	4.16745	30.6977	42.3495	22.0844	0.000150293	2.15624	up
gene5630	756	521	372	1773	2397	2375	57.78	37.3469	25.9065	128.575	169.218	171.613	8.8516e-11	2.01093	up
gene6109	85	54	37	235	273	322	2.06908	1.30399	0.89574	5.75792	6.63537	7.85399	7.2293e-09	2.26041	up
gene6322	670	786	445	1267	1300	1609	24.7448	29.1291	16.5089	46.9031	48.2465	59.5439	0.00101059	1.1586	up
gene6323	1180	1197	760	2199	2600	3003	44.3193	44.7187	29.0922	83.9862	99.2824	114.113	0.000349837	1.33762	up
gene6702	16452	9594	3826	35582	55923	31873	392.39	228.21	91.5442	848.125	1334.48	761.053	0.00324671	2.06485	up
gene6703	121	230	174	395	445	314	5.05986	9.4684	7.2574	16.4425	18.4171	12.9583	0.00589165	1.15533	up
gene6832	420	435	151	881	1355	1130	9.28368	9.49016	3.44225	19.233	29.7564	24.2983	7.31621e-05	1.76448	up
gene7567	17	7	7	65	64	37	0.273811	0.120111	0.114398	1.1047	1.02193	0.862157	0.00317661	2.43683	up
gene771	1194	914	426	2902	4127	2352	39.1022	30.6591	13.4284	95.8302	141.569	81.7087	0.00125895	1.90672	up
gene785	1043	758	810	2071	1756	2661	19.2215	13.8748	15.1862	38.7597	32.5902	49.1826	0.00096576	1.33629	up
gene8419	111	110	80	336	213	254	28.4414	26.6463	21.4718	15.7226	17.9356	14.3999	0.000974598	1.43541	up
gene848	591	600	602	249	283	183	16.1998	16.6057	16.5504	6.86668	7.80727	4.96766	0.000133227	-1.3085	down
gene8906	321	201	288	541	537	611	33.517	21.1882	30.3191	56.822	56.7255	64.0864	0.00409694	1.0813	up
gene907	29	26	16	79	107	71	3.77339	3.35722	2.40706	11.5517	13.8416	11.5811	0.0099202	1.87509	up
gene9160	231	218	203	394	547	516	7.3122	6.5922	5.91251	11.75	17.1223	16.359	0.00179738	1.18184	up
gene9241	1439	1194	551	2344	2802	2114	86.7527	66.6726	31.9954	138.576	163.55	121.364	0.00184186	1.20889	up
gene9535	1214	858	688	4459	6541	4257	11.5994	8.46714	6.56392	42.8266	62.7214	41.0396	1.49155e-08	2.48577	up
gene9637	43	10	61	1242	764	377	2.00888	0.447483	2.71823	54.9269	33.8907	16.6892	0.00211418	4.39722	up
gene9638	17	18	37	104	93	66	0.497175	0.545435	1.07329	2.98469	2.67968	1.90788	0.00822898	1.88556	up
gene9641	291	216	213	522	741	536	10.123	9.13125	6.92625	19.2005	27.238	19.9371	8.30235e-05	1.34068	up
gene9904	71	131	86	498	544	265	3.88557	6.99834	3.73993	22.2892	23.4383	11.9232	0.00157137	2.19871	up

## Sheet: 24hpi. DEG
#ID	T01_Count	T02_Count	T03_Count	T10_Count	T11_Count	T12_Count	T01_FPKM	T02_FPKM	T03_FPKM	T10_FPKM	T11_FPKM	T12_FPKM	FDR	log2FC	regulated
Duck_newGene_1	14	22	20	0	0	0	0.296707	0.463142	0.4142	0	0	0	9.65796e-09	#NAME?	down
Duck_newGene_1030	1	5	1	17	18	17	0.114849	0.378354	0.112954	1.50546	1.62457	1.52392	0.00043609	2.83565	up
Duck_newGene_1038	391	382	482	56	67	23	25.7335	25.2963	32.0263	4.14075	4.49129	1.61706	1.62756e-24	-3.15928	down
Duck_newGene_1042	153	135	111	291	302	311	7.48657	6.66003	5.24992	13.5262	13.8413	14.4862	0.0002396	1.12346	up
Duck_newGene_1047	0	0	1	44	23	19	0	2.59444e-06	0.131274	4.81319	2.59688	2.14207	3.56351e-06	6.37007	up
Duck_newGene_1060	143	147	238	17	25	42	5.5696	5.76331	9.29276	0.688476	1.00636	1.65743	3.06288e-07	-2.71277	down
Duck_newGene_1081	64	70	19	206	199	104	1.71634	1.86046	0.499476	5.37483	5.20217	2.74976	0.00247829	1.68044	up
Duck_newGene_1082	74	69	24	2	2	8	4.37907	4.08198	1.41472	0.143158	0.164079	0.519839	0.000120941	-3.85842	down
Duck_newGene_1083	0	1	0	10	12	14	0	0.13597	0	1.07845	1.10553	1.32772	3.38431e-06	5.11078	up
Duck_newGene_1093	527	207	267	19	54	34	47.085	18.6339	24.1416	1.75583	4.8876	3.12934	0.000447087	-3.28489	down
Duck_newGene_11	250	98	95	449	349	280	4.7426	2.07968	1.62715	11.3342	8.4049	8.548	0.00930828	1.2302	up
Duck_newGene_1118	8	17	24	73	63	66	19.3123	46.5363	64.342	203.341	175.498	188.06	0.000380728	1.98604	up
Duck_newGene_113	81	74	46	29	27	20	3.11545	2.80505	1.66763	0.909527	0.838969	0.825202	0.00664751	-1.45782	down
Duck_newGene_1151	367	379	396	1144	904	864	217.572	236.189	249.066	725.134	570.079	549.155	3.96586e-08	1.29517	up
Duck_newGene_1153	559	971	654	19	13	13	8.74393	14.7285	9.96493	0.288824	0.268658	0.22441	5.99337e-19	-5.65572	down
Duck_newGene_1158	0	0	0	28	28	11	0	0	0	0.841085	0.834503	0.336353	4.124e-07	Inf	up
Duck_newGene_1171	54	20	81	0	3	1	2.56533	0.984613	3.68732	0.0321525	0.130107	0.0863416	0.000138176	-5.34151	down
Duck_newGene_1180	101	170	116	0	0	1	2.26865	3.73832	2.55854	0.0142539	0.0151065	0.0382737	6.9214e-22	-8.66173	down
Duck_newGene_1182	99	206	127	3	1	5	4.02147	7.53201	5.15567	0.110696	0.0727114	0.20519	1.4088e-10	-5.64222	down
Duck_newGene_1183	39	54	101	12	12	7	0.820269	1.12907	2.10087	0.252968	0.254712	0.152823	0.00233129	-2.70236	down
Duck_newGene_1190	42	34	73	4	8	6	1.52086	1.2388	2.6665	0.154777	0.318178	0.248054	6.14604e-05	-3.10944	down
Duck_newGene_1192	756	1175	1074	288	273	225	90.8748	129.359	113.606	32.0291	28.5419	23.478	1.04222e-09	-1.99116	down
Duck_newGene_1205	2	2	2	43	33	45	0.0622586	0.0631448	0.0694555	1.35091	0.961973	1.39588	5.07717e-08	4.27778	up
Duck_newGene_1216	1	1	2	58	54	31	0.0580326	0.0446885	0.0794292	1.90245	1.80726	1.00526	4.20114e-10	5.10405	up
Duck_newGene_1236	1	2	3	15	16	13	0.310651	0.648711	0.930289	3.93193	4.15988	3.38141	0.000604359	2.8165	up
Duck_newGene_1237	4	2	1	9	10	17	0.477668	0.246194	0.117392	0.950776	1.07008	1.67578	0.00422576	2.30583	up
Duck_newGene_124	69	84	60	14	14	16	12.5501	14.8318	10.8248	2.82107	2.79553	3.31357	2.60464e-05	-2.33223	down
Duck_newGene_1244	104	86	118	35	34	61	6.31143	5.45692	9.44426	4.0533	3.25142	7.3595	0.00474019	-1.30283	down
Duck_newGene_1258	3	3	4	32	20	31	6.26022	7.32201	9.46952	66.5811	41.3387	63.7173	7.71741e-05	2.99734	up
Duck_newGene_1267	61	45	18	596	464	482	2.4756	1.59728	0.639964	24.6115	19.1546	20.7067	4.81348e-32	3.5826	up
Duck_newGene_127	51	38	33	3	9	7	16.0946	12.7583	10.9009	1.11876	3.04994	2.24697	4.53195e-05	-2.74313	down
Duck_newGene_1270	2180	1712	2075	176	245	318	141.575	111.79	135.595	11.548	16.0748	20.799	9.19092e-36	-3.07226	down
Duck_newGene_1292	724	685	688	342	258	274	126.569	121.454	122.39	60.9299	45.9087	48.9339	6.0295e-08	-1.31774	down
Duck_newGene_1293	179	112	74	44	34	39	42.5349	27.2276	18.1295	10.8245	8.47235	9.56345	0.0085742	-1.69562	down
Duck_newGene_1295	3	0	0	7	7	12	0.482894	0	0	0.964891	0.936541	1.61969	0.000511461	3.0623	up
Duck_newGene_1299	14	24	14	233	190	137	0.674979	1.02363	0.685029	9.67272	8.28913	5.95429	4.40462e-12	3.37406	up
Duck_newGene_130	33	74	66	12	2	11	0.593185	1.32755	1.17872	0.216759	0.0459492	0.203695	3.78947e-05	-2.84485	down
Duck_newGene_1301	13	8	7	124	82	130	0.810851	0.498809	0.476355	6.62787	4.48706	6.9727	3.02459e-11	3.53023	up
Duck_newGene_1307	47	137	95	14	16	15	9.77294	29.1644	20.194	3.10982	3.56552	3.3076	0.00142811	-2.69052	down
Duck_newGene_1309	27	78	40	7	6	4	49.1949	163.326	86.8483	17.3399	13.9691	9.08443	0.00241051	-3.14786	down
Duck_newGene_1320	1	2	1	26	19	37	0.143217	0.255075	0.141096	2.42492	1.93758	3.6513	6.26982e-07	4.30018	up
Duck_newGene_1321	268	322	345	121	100	109	14.6199	17.5345	19.0416	6.73707	5.53231	6.0606	3.09141e-07	-1.55872	down
Duck_newGene_1322	16	34	15	1	0	2	0.835269	1.7817	0.817518	0.0636305	0.0337126	0.128151	0.000104376	-4.49442	down
Duck_newGene_1335	25	16	13	267	181	152	0.833822	0.584556	0.507986	9.52728	6.18753	5.42375	1.80741e-09	3.42115	up
Duck_newGene_1336	13	18	18	0	0	0	2.52376	3.21547	3.41298	0	0.122041	0.154885	2.56363e-08	#NAME?	down
Duck_newGene_1344	0	0	1	9	9	12	0	0	0.535081	4.08011	4.0231	5.4866	8.33277e-06	4.84538	up
Duck_newGene_1353	186	221	310	0	1	0	14.2629	20.6122	19.0479	0.0935172	0.27397	0.0305416	7.39289e-28	-9.55142	down
Duck_newGene_1354	84	149	96	695	586	597	10.0398	18.5375	12.9828	87.1708	74.8727	75.0334	2.31702e-20	2.45694	up
Duck_newGene_1355	3	5	3	42	41	85	3.76691	5.5976	4.0643	48.6528	46.7626	97.5172	1.66357e-05	3.8739	up
Duck_newGene_1357	113	68	142	1	5	1	2.38911	1.43658	2.99012	0.0384454	0.122244	0.0344083	4.84007e-12	-5.58957	down
Duck_newGene_1372	414	1151	1559	48	45	42	102.494	290.335	395.288	12.3678	11.4496	10.8022	6.47516e-05	-4.59018	down
Duck_newGene_1373	4	2	4	26	16	31	0.666162	0.233473	0.491886	2.70353	1.41221	2.8492	0.000233878	2.812	up
Duck_newGene_1387	24	26	24	142	394	267	0.928772	1.02409	0.978933	5.99732	14.8014	9.72541	8.06755e-05	3.37923	up
Duck_newGene_1402	73	32	154	0	0	0	1.77665	0.775123	3.73181	0.0147449	0	0.0197952	2.97611e-05	#NAME?	down
Duck_newGene_1403	5183	5580	8056	45	62	33	552.937	417.255	721.322	5.22794	1.88418	3.75139	1.69623e-36	-7.12817	down
Duck_newGene_1416	50	0	22	151	152	213	1.21748	1.68656e-05	0.674423	3.90328	3.72434	5.37892	5.62248e-11	2.78593	up
Duck_newGene_1428	40	36	78	0	2	1	0.833422	0.750259	1.57731	0.0124327	0.0527871	0.0334197	3.26475e-07	-5.74774	down
Duck_newGene_145	1633	1392	1447	14	25	21	62.6584	54.8501	55.6575	0.540086	1.00773	0.829852	8.66921e-98	-6.27873	down
Duck_newGene_1458	1	5	0	19	19	8	0.118777	0.374342	0	1.8661	2.46724	0.857233	0.0011483	2.88392	up
Duck_newGene_1468	12	16	8	196	436	477	0.224928	0.267473	0.148595	3.46358	7.53867	8.22664	5.22649e-09	4.88486	up
Duck_newGene_1479	7	3	6	27	36	27	0.445278	0.228811	0.363466	1.65512	3.18562	1.9542	0.000650862	2.43491	up
Duck_newGene_1487	287	425	292	1352	1156	1644	3.0939	4.17451	2.98929	12.9424	11.1878	16.2469	1.15333e-13	1.99101	up
Duck_newGene_1500	30	25	18	8	7	4	5.0381	5.06228	3.67557	1.44277	0.965329	1.09594	0.00538333	-1.9956	down
Duck_newGene_1504	39	22	59	128	129	148	3.24636	1.8801	4.87971	10.6346	10.6789	12.3176	8.11818e-05	1.69728	up
Duck_newGene_1521	96	125	201	7	3	8	24.2995	50.0697	78.5747	3.22736	1.30251	5.47268	1.16152e-08	-4.60756	down
Duck_newGene_1522	2321	2393	3317	303	322	390	373.953	426.987	576.569	51.1432	58.8362	64.0092	7.55219e-18	-3.04214	down
Duck_newGene_1534	0	0	0	9	16	14	0	0	0	0.462797	0.932855	0.868637	1.7983e-07	Inf	up
Duck_newGene_1535	0	0	0	55	16	13	0	0	0	1.96155	0.566704	0.487129	0.00302101	Inf	up
Duck_newGene_1537	96	19	117	2	0	3	1.23855	0.183266	1.49243	0.0254193	0.0325355	0.031389	0.000387895	-5.59114	down
Duck_newGene_1555	312	426	316	126	124	107	11.1215	15.0986	11.3344	4.44522	4.40949	3.74333	3.53529e-08	-1.61817	down
Duck_newGene_1574	168	155	360	4	3	1	2.43845	2.01214	3.67131	0.0562416	0.0297227	0.0324203	6.82498e-08	-6.4693	down
Duck_newGene_1575	6	1	1	21	16	35	0.622637	0.128409	0.122465	2.23182	1.70735	3.66317	0.000166037	3.11538	up
Duck_newGene_16	70	51	78	40	23	13	1.01281	0.745911	1.12627	0.578302	0.343633	0.199967	0.00735048	-1.44056	down
Duck_newGene_162	3	5	7	17	25	26	0.151018	0.206575	0.29524	0.721847	1.02878	1.10283	0.00406121	2.12061	up
Duck_newGene_1634	35	31	40	136	145	160	3.35014	2.9854	3.77851	12.8861	13.7107	15.1684	2.60717e-06	1.99928	up
Duck_newGene_1635	54	77	59	240	263	233	5.16231	7.36859	5.73317	23.1029	25.2153	22.3739	3.747e-08	1.89664	up
Duck_newGene_1637	225	290	236	51	98	83	47.2468	62.1275	50.5819	11.1198	21.1831	17.9274	1.52468e-07	-1.75433	down
Duck_newGene_1665	4	0	2	18	9	15	1.14305	0	0.569362	4.47483	2.1384	3.68507	0.000812008	2.75513	up
Duck_newGene_1676	14	7	8	98	65	192	0.538076	0.474438	0.270975	4.04661	3.20422	10.6306	0.000860431	3.55664	up
Duck_newGene_1679	4	3	7	49	92	123	0.118279	0.0825882	0.168636	1.11736	2.13614	2.93303	9.29698e-07	4.17588	up
Duck_newGene_1685	4	2	1	42	26	54	0.345697	0.100488	0.0884585	2.53054	1.61239	3.52945	1.12971e-07	4.069	up
Duck_newGene_1703	1	1	1	34	41	36	0.104987	0.108121	0.103088	2.13335	2.9896	2.81996	5.21782e-09	5.15213	up
Duck_newGene_1704	0	0	0	15	7	22	0	0	0	0.644985	0.328081	0.935235	3.31957e-05	Inf	up
Duck_newGene_1724	15	35	30	6	0	4	0.253376	0.536966	0.600507	0.100163	0.018183	0.0919766	7.9816e-05	-3.05109	down
Duck_newGene_1757	721	566	823	109	250	163	664.737	564.841	833.909	111.751	254.822	168.316	1.73335e-11	-2.07498	down
Duck_newGene_177	84	92	148	25	20	13	2.71547	3.96531	5.40297	0.870283	0.670221	0.47917	3.52541e-06	-2.53688	down
Duck_newGene_178	0	5	0	11	13	8	0	0.303647	0	0.695541	0.814553	0.491526	0.00164705	2.62061	up
Duck_newGene_180	112	127	116	54	51	26	3.91389	4.66646	4.62954	2.15636	2.19379	1.06393	0.00068414	-1.49299	down
Duck_newGene_1814	2	7	4	19	20	23	0.0895348	0.275512	0.174994	0.708127	0.726998	0.861581	0.00352111	2.19538	up
Duck_newGene_1878	665	680	763	196	250	206	52.1958	50.2589	59.7215	14.5389	17.6883	13.5716	1.28911e-12	-1.75059	down
Duck_newGene_1881	48	84	49	140	150	149	0.753021	1.34342	0.782981	2.19048	2.35174	2.37255	0.00254967	1.22098	up
Duck_newGene_1884	126	147	102	21	36	41	4.48101	5.27186	3.64895	0.759995	1.31169	1.48679	7.77252e-06	-1.99548	down
Duck_newGene_1894	890	554	886	62	220	102	28.5017	18.9031	28.5	2.20505	7.1613	3.4715	9.89894e-10	-2.66189	down
Duck_newGene_1895	305	314	375	128	135	123	10.9805	11.3325	13.5344	4.64152	4.87527	4.44998	1.57961e-06	-1.42163	down
Duck_newGene_1940	838	531	544	21	32	18	117.967	75.5512	77.7936	3.08443	4.69544	2.68592	6.82329e-19	-4.80864	down
Duck_newGene_1941	1361	1313	1364	82	139	108	834.189	846.687	888.978	54.383	91.1041	71.5754	3.37011e-48	-3.67621	down
Duck_newGene_1942	515	397	493	22	22	19	95.859	74.9654	93.3467	4.20935	4.28376	3.74913	3.54542e-42	-4.53517	down
Duck_newGene_1960	142	111	150	3	12	16	978.393	1012.69	1353.92	36.2346	119.775	174.68	5.19589e-14	-3.76304	down
Duck_newGene_1964	280	349	362	1010	1843	1486	4.94199	6.15391	6.42304	17.8277	32.4987	26.2112	1.09601e-06	2.07084	up
Duck_newGene_1970	0	0	0	9	14	17	0	0	0	0.831832	1.21167	1.53588	1.56875e-07	Inf	up
Duck_newGene_1973	12	11	16	736	1033	1016	2.10635	1.70607	2.80164	122.456	171.404	165.629	1.49265e-56	6.0993	up
Duck_newGene_1990	42	72	48	219	166	118	1.21617	2.08251	1.37851	6.29119	4.77881	3.38347	0.000613461	1.58013	up
Duck_newGene_1996	0	1	0	42	78	53	0	0.0368389	0	1.42881	2.08907	1.84185	7.87949e-14	7.37464	up
Duck_newGene_2	1	0	0	13	13	9	0.166792	0	0	1.8678	1.85364	1.30031	3.94874e-06	5.07872	up
Duck_newGene_2007	80	48	25	0	0	0	9.81543	5.68385	3.16992	0.0805161	0.0852575	0.108139	4.3739e-07	#NAME?	down
Duck_newGene_2018	1	0	1	79	76	59	0.136854	0	0.0941851	6.61987	5.77456	5.80061	4.13027e-15	6.68627	up
Duck_newGene_2020	150	161	189	705	614	736	9.30376	10.0333	11.7296	43.7748	38.131	45.7321	4.62104e-15	1.98238	up
Duck_newGene_2021	44	64	38	1	2	0	1.49707	2.17493	1.30012	0.0411004	0.0871154	0.0275898	2.31546e-11	-5.66139	down
Duck_newGene_205	270	320	242	739	589	649	18.5426	22.0304	16.6838	51.0323	40.6295	44.8361	1.45727e-06	1.19308	up
Duck_newGene_2056	131	108	91	29	55	53	3.05825	2.58977	2.16529	0.736252	1.32297	1.26795	0.00319652	-1.32742	down
Duck_newGene_2058	0	1	1	36	27	25	0	0.503405	0.482348	14.7041	10.8777	10.2143	1.98497e-08	5.40212	up
Duck_newGene_2068	124	102	91	27	34	35	14.3372	11.8703	10.3128	3.18511	3.91805	4.08388	0.000139233	-1.78084	down
Duck_newGene_2071	325	314	367	126	208	163	27.5217	26.9528	31.304	10.8363	17.8865	13.9893	0.000217993	-1.0761	down
Duck_newGene_2099	134	126	59	47	34	19	3.72252	4.81246	1.63343	1.19658	1.38748	0.355204	0.00408379	-1.7258	down
Duck_newGene_2111	137	50	224	287	454	344	6.17713	2.90765	10.4653	13.1915	20.6426	16.2015	0.00340368	1.34151	up
Duck_newGene_2116	166	156	184	15	21	32	1722.5	2211.19	2531.28	235.435	334.77	560.508	4.32762e-12	-2.95516	down
Duck_newGene_2117	460	603	670	39	61	71	627.649	812.781	1046.86	54.6586	97.6064	109.074	5.18687e-24	-3.40108	down
Duck_newGene_2143	42	40	54	0	8	5	5.97354	5.83699	7.83007	0	1.26761	0.737922	6.29604e-07	-3.45234	down
Duck_newGene_2148	38	55	132	4	5	3	2.09221	2.1838	4.94008	0.190641	0.108925	0.0518544	0.00260803	-4.2872	down
Duck_newGene_2170	145	132	131	1164	1503	1543	9.13167	8.19626	7.66305	79.6271	102.738	105.879	6.73551e-41	3.30927	up
Duck_newGene_2171	17	38	0	780	860	1072	0.255318	0.557124	0.000180305	11.3333	12.493	15.5762	3.69664e-57	5.56679	up
Duck_newGene_219	24	13	32	3	3	0	1.17333	0.802878	1.72263	0.151403	0.196771	0	4.30116e-05	-3.57626	down
Duck_newGene_2192	37	32	40	1	2	1	22.5753	21.0561	26.4842	0.793919	1.67487	1.06845	9.5315e-09	-4.82694	down
Duck_newGene_2197	7	28	38	123	65	80	0.147174	0.522108	0.709	2.30242	1.22102	1.49959	0.00216295	1.82072	up
Duck_newGene_220	422	347	400	25	33	15	4.66588	2.98798	3.24454	0.199378	0.289027	0.185866	1.06244e-32	-4.05747	down
Duck_newGene_2219	2	0	0	27	21	23	0.441462	0	0	5.35991	4.19664	5.03133	1.7095e-07	5.09938	up
Duck_newGene_2236	14	63	38	0	0	0	0.680464	2.56936	1.71023	0.0280549	0	0	3.53098e-05	#NAME?	down
Duck_newGene_2254	49	45	48	321	228	257	5.58908	5.1933	5.50309	36.7784	26.1152	29.4615	1.76146e-12	2.44991	up
Duck_newGene_2255	55	40	25	348	203	335	45.6732	35.6024	22.5567	314.619	182.096	304.005	2.42689e-09	2.83022	up
Duck_newGene_2295	3	2	2	19	22	37	0.0933908	0.0638039	0.0607781	0.491819	0.570125	0.949143	1.76399e-05	3.41984	up
Duck_newGene_230	27	30	34	2	8	4	1.94457	2.1773	2.45933	0.201625	0.574316	0.338904	0.000129372	-2.76216	down
Duck_newGene_2347	842	628	702	63	106	72	2525.61	2290.81	2589.37	246.648	407.303	291.581	1.43018e-33	-3.22998	down
Duck_newGene_2354	14	27	13	0	3	0	2.68144	5.03127	2.44756	0.111415	0.700998	0	4.07944e-05	-4.23496	down
Duck_newGene_2361	240	187	314	72	98	40	8.27932	5.75052	10.2908	3.32603	3.3081	1.60354	6.39671e-06	-1.87577	down
Duck_newGene_2392	0	0	0	43	34	31	0	0	0	1.96392	1.58285	1.44838	2.19491e-11	Inf	up
Duck_newGene_2396	2	3	1	22	49	59	0.226967	0.350861	0.111455	2.06777	4.54272	5.49484	4.43708e-06	4.37711	up
Duck_newGene_2405	153	129	193	68	91	71	9.18392	7.76385	11.6799	4.11109	5.52278	4.28781	0.00398531	-1.10416	down
Duck_newGene_2414	14	30	7	99	115	95	1.53407	3.16445	0.75453	10.4406	12.0703	10.0028	4.68124e-07	2.54228	up
Duck_newGene_2419	195	180	319	59	63	63	23.3822	22.0206	38.9789	7.30701	7.73864	7.8107	8.64866e-05	-1.96512	down
Duck_newGene_2441	69	73	73	24	25	24	5.98893	6.38856	6.40657	2.2972	2.20031	2.14144	0.00227777	-1.61523	down
Duck_newGene_2469	538	633	635	60	107	62	571.745	736.754	752.052	73.1473	127.608	75.0328	3.55338e-28	-3.03806	down
Duck_newGene_2484	4	2	0	35	27	49	0.356769	0.0766225	0	1.32427	2.27249	2.79056	1.59712e-07	4.15536	up
Duck_newGene_2519	39	32	37	97	97	98	17.0162	14.6542	16.754	43.9604	43.8285	44.7061	0.00396407	1.3784	up
Duck_newGene_2520	19	11	19	52	62	53	161.488	124.657	207.396	634.424	738.713	693.44	0.00342355	1.71198	up
Duck_newGene_253	37	41	34	194	109	125	3.0802	3.48874	2.92313	16.2738	9.18757	10.5496	0.000128236	1.88052	up
Duck_newGene_2537	92	89	44	17	18	17	4.06527	3.78247	2.0875	0.765539	0.853661	0.866127	0.00012515	-2.16928	down
Duck_newGene_2555	6	1	3	16	21	14	3.15988	0.993652	1.87145	8.75653	11.4367	8.0119	0.00316995	2.29513	up
Duck_newGene_2556	47	98	52	273	271	243	1.55165	3.26601	1.75521	9.05948	8.98104	8.07243	8.81487e-09	1.94147	up
Duck_newGene_2558	54	28	59	1	2	0	2.32613	1.1052	2.34625	0.0318162	0.119	0	3.59949e-10	-5.61107	down
Duck_newGene_2574	0	2	3	16	12	12	0	0.177711	0.254105	1.15726	0.908231	0.863286	0.000456821	2.94217	up
Duck_newGene_2578	4	3	8	33	14	27	0.184293	0.141786	0.315205	1.25326	0.555178	1.03986	0.00219139	2.2477	up
Duck_newGene_2638	632	597	700	0	0	8	64.1473	61.0699	71.6974	0	0	0.911925	3.37436e-83	-7.97895	down
Duck_newGene_2643	98	142	113	16	13	13	1.51137	2.28978	1.68502	0.313357	0.290089	0.213079	2.8829e-10	-3.12698	down
Duck_newGene_2645	33	72	78	1	0	0	1.64537	3.60073	3.8628	0.0915104	0	0	2.45179e-10	-7.55699	down
Duck_newGene_2655	6	26	14	40	46	61	1.50004	2.10484	2.02818	6.68643	9.46212	9.77805	0.0074871	1.61673	up
Duck_newGene_2657	27	65	71	6	18	15	0.870359	2.10939	2.28009	0.215014	0.580038	0.498606	0.00382967	-2.1258	down
Duck_newGene_2664	280	351	404	81	32	41	12.0099	15.0946	17.3834	3.50698	1.38671	1.79204	1.21761e-17	-2.80104	down
Duck_newGene_2675	2696	3551	3475	155	279	176	128.902	170.456	166.924	7.45469	13.4325	8.46236	6.31717e-49	-4.0534	down
Duck_newGene_2676	23	29	18	7	5	4	0.827306	1.03243	0.650491	0.265343	0.206066	0.164115	0.00274693	-2.18313	down
Duck_newGene_2683	0	1	0	12	13	11	0	0.0803911	0	0.814197	0.862679	0.728822	3.40403e-06	5.11219	up
Duck_newGene_2685	162	94	255	26	30	20	12.3074	7.25104	19.5399	2.0057	2.32259	1.56582	0.000746642	-2.80625	down
Duck_newGene_2691	3	7	3	20	47	29	0.216943	0.468007	0.17348	1.03777	2.78169	1.72171	0.000326938	2.82443	up
Duck_newGene_2700	780	839	662	211	233	340	396.499	444.974	357.059	112.335	126.381	183.267	4.00257e-11	-1.59885	down
Duck_newGene_2712	30	26	26	6	9	7	1.88058	1.62359	1.62114	0.410128	0.553099	0.450572	0.00529954	-1.95603	down
Duck_newGene_2713	3	5	7	56	52	53	1.86423	2.65087	3.81755	29.7872	28.0303	28.3094	4.0907e-07	3.36652	up
Duck_newGene_2714	64	88	121	17	30	20	33.4409	48.0809	66.6243	9.40113	16.6581	11.292	3.62467e-05	-2.08622	down
Duck_newGene_2716	25	15	31	133	120	95	2.69396	1.58778	3.28113	14.055	12.6542	10.038	2.31181e-06	2.23759	up
Duck_newGene_2717	16	13	25	100	72	73	4.72939	4.19337	7.65901	30.5384	21.9232	22.3869	6.07206e-05	2.12636	up
Duck_newGene_2718	6	3	12	31	38	34	1.74991	1.09918	3.50469	9.24698	11.2853	10.0373	0.00109464	2.23574	up
Duck_newGene_2719	12	10	8	79	80	45	2.60822	2.17133	1.8152	17.0889	17.2508	9.89008	3.86893e-06	2.71087	up
Duck_newGene_2720	22	17	20	93	92	43	3.68618	2.97228	3.44573	15.7116	15.6553	7.3108	0.00115174	1.89572	up
Duck_newGene_2732	3	1	3	11	11	15	0.192627	0.0659351	0.188534	0.604122	0.606458	0.784603	0.00363674	2.34484	up
Duck_newGene_2733	34	20	63	0	13	5	3.80658	2.27887	7.11783	2.1587e-05	1.48918	0.637985	0.00999573	-2.76624	down
Duck_newGene_2767	14	27	27	103	48	84	5.26665	10.1695	10.1818	38.2206	17.8245	31.1305	0.00198613	1.73402	up
Duck_newGene_2768	11	7	10	43	60	46	1.24457	1.08256	1.86279	3.73439	5.44942	4.19555	0.000175584	2.35436	up
Duck_newGene_2791	39	48	39	10	10	7	0.747398	0.9051	0.639174	0.190994	0.159533	0.188168	0.000409034	-2.27818	down
Duck_newGene_28	128	230	297	4	12	7	6.24094	11.0836	16.1498	0.202693	0.64091	0.463865	2.80895e-09	-4.8936	down
Duck_newGene_2801	6	8	1	43	23	24	1.66056	2.43086	0.332094	11.9615	6.41569	6.7919	0.000436641	2.53311	up
Duck_newGene_2804	0	2	3	27	11	14	0	1.4721	2.12193	16.2086	6.84193	8.72332	0.00157097	3.32365	up
Duck_newGene_2808	0	1	0	31	18	26	0	0.136963	0	3.43914	2.03149	2.93102	1.70797e-08	6.17305	up
Duck_newGene_2811	12	18	15	100	104	151	0.404448	0.622096	0.513644	3.29744	3.41524	4.96359	3.63551e-09	2.92144	up
Duck_newGene_2825	30842	42110	38948	20513	15383	13983	1756.07	2416.78	2237.32	1187.13	886.771	803.645	0.00315395	-1.22081	down
Duck_newGene_2826	1615	1256	2245	760	634	300	1224.72	1015.6	1837.45	628.336	521.113	248.822	0.000342959	-1.64874	down
Duck_newGene_283	12	2	7	43	22	49	2.23806	0.229925	0.657739	4.79025	3.06094	9.47531	0.000411989	2.38645	up
Duck_newGene_2847	116	271	193	0	1	0	4.03746	9.41466	6.72795	0	0.068036	0.0287173	3.29749e-14	-9.24558	down
Duck_newGene_2851	495	478	495	7	9	8	40.4062	37.6394	38.3203	0.787533	0.762979	0.791174	8.62877e-58	-5.99235	down
Duck_newGene_2859	4	3	7	88	72	85	0.415711	0.32106	0.612238	7.54006	6.12759	7.28166	5.58127e-11	4.07249	up
Duck_newGene_288	98	69	121	440	216	342	8.69577	5.68728	12.2382	41.9297	19.259	32.8564	0.000790106	1.73877	up
Duck_newGene_2884	56	43	68	15	25	18	41.7726	53.8899	124.934	18.184	40.7853	41.1386	0.00579697	-1.58443	down
Duck_newGene_2890	2	0	1	24	26	20	2.32811	0	1.24705	26.1916	27.5489	21.5318	8.26606e-07	4.48999	up
Duck_newGene_2891	1	2	2	45	52	26	0.276474	0.576014	0.550443	10.4655	12.1083	5.99944	1.44144e-08	4.56376	up
Duck_newGene_2897	9	10	9	46	45	45	0.80641	0.829472	0.79141	3.85494	3.76459	3.76477	0.000493166	2.22354	up
Duck_newGene_29	314	189	181	6	10	8	4.00722	2.42474	2.31598	0.0779597	0.131965	0.104461	4.95734e-13	-4.89063	down
Duck_newGene_290	136	112	257	25	44	30	24.6651	20.6389	47.4709	4.71305	8.19636	5.57751	0.00186711	-2.41034	down
Duck_newGene_2922	22	7	6	51	62	76	1.04372	0.357166	0.28362	2.43916	2.94963	3.62163	5.06103e-05	2.37701	up
Duck_newGene_2925	32	23	38	1	7	2	2.21642	8.24172	8.293	0.10167	0.522055	1.13749	1.21343e-05	-3.2798	down
Duck_newGene_2942	338	350	527	40	53	44	50.7538	53.1236	80.1756	6.11958	8.14857	6.84973	3.75358e-12	-3.20702	down
Duck_newGene_2956	1928	602	3049	112	91	89	31.01	9.6956	49.1212	1.81496	1.47659	1.43557	0.00146439	-4.31191	down
Duck_newGene_2988	32	11	8	65	67	91	2.13732	0.760581	0.563804	4.40347	4.53193	6.13185	0.000143228	2.0731	up
Duck_newGene_2992	32	41	44	11	7	7	1.40319	1.91824	1.83375	0.509242	0.3187	0.341391	0.000514241	-2.28099	down
Duck_newGene_2993	19	24	15	1	2	0	6.20893	7.73879	5.06741	0.593586	0.836907	0.265943	2.08061e-06	-4.32937	down
Duck_newGene_2994	100	135	136	0	0	0	2.76275	3.93019	3.82091	0	0.0172536	0.0218553	1.68196e-26	#NAME?	down
Duck_newGene_3003	2116	1084	1500	117	197	72	85.0927	43.7523	60.54	4.75694	7.97527	2.94557	1.3789e-09	-3.66257	down
Duck_newGene_3004	1192	1011	804	89	260	125	133.422	114.86	91.6205	10.3259	29.8514	14.2104	8.7074e-16	-2.72503	down
Duck_newGene_303	2849	2619	1877	528	574	573	1020.55	962.599	693.671	197.072	212.852	213.406	1.01962e-12	-2.18914	down
Duck_newGene_3034	1	1	0	9	8	8	0.118648	0.122298	0	0.885553	0.812972	0.872078	0.000133941	3.58988	up
Duck_newGene_3036	8	21	6	52	94	128	0.103802	0.283558	0.0843823	0.540079	1.00371	1.42571	9.43116e-05	2.9083	up
Duck_newGene_304	217	184	293	479	476	636	7.75554	6.15804	11.7454	16.1303	16.2868	21.5421	1.09667e-05	1.13906	up
Duck_newGene_3046	48	28	43	362	203	243	6.08091	3.67369	5.46214	47.3066	26.2635	31.6894	4.10563e-07	2.70995	up
Duck_newGene_305	30	56	26	9	7	7	1.12511	2.0773	0.96758	0.355945	0.259337	0.268808	0.00148323	-2.33911	down
Duck_newGene_3062	37	58	57	4	1	12	2.24826	3.55429	3.45042	0.290551	0.0951709	0.753857	9.82502e-07	-3.22036	down
Duck_newGene_3084	98	88	114	26	33	26	38.6383	35.7153	46.4475	10.9306	13.6514	11.0223	9.0605e-05	-1.87693	down
Duck_newGene_3086	4	2	1	15	16	16	0.252314	0.129544	0.0617179	0.786256	0.819842	0.834611	0.000855287	2.69226	up
Duck_newGene_309	151	144	174	413	424	314	16.6325	14.6441	17.5501	47.2327	47.6373	35.0991	1.28254e-05	1.23905	up
Duck_newGene_3099	3	1	2	16	16	22	3.10176	1.13486	2.19186	15.1296	14.7471	20.3833	0.000153374	3.11336	up
Duck_newGene_3102	4	2	6	36	42	22	16.7215	7.75487	43.6174	216.237	269.766	30.4267	3.85345e-05	3.00246	up
Duck_newGene_3110	0	1	1	15	17	16	0	0.10898	0.103911	1.3148	1.50428	1.41245	3.70637e-06	4.52524	up
Duck_newGene_3114	14688	11022	7330	1744	2714	2181	1785.91	1381.46	943.194	247.726	379.792	337.916	7.06876e-06	-2.37257	down
Duck_newGene_3116	37777	18179	15928	2605	7084	5464	1478.59	728.266	643.61	98.519	278.445	219.719	0.00532411	-2.30523	down
Duck_newGene_3117	2252	1342	2353	178	376	331	398.767	241.099	423.991	32.215	67.8565	59.8173	2.8441e-09	-2.80827	down
Duck_newGene_3131	28	12	2	63	56	55	4.05649	1.82497	0.348333	9.26243	8.21994	8.05685	0.000666651	1.9976	up
Duck_newGene_3158	500	335	460	36	47	59	766.647	580.891	812.388	66.2284	84.4761	109.358	1.11327e-20	-3.24739	down
Duck_newGene_3159	17	36	34	0	0	0	2.58892	5.0446	3.87791	0.0925588	0	0.124325	2.2099e-10	#NAME?	down
Duck_newGene_3172	0	0	0	42	51	43	0	0	0	1.89163	2.28707	1.8682	6.1572e-13	Inf	up
Duck_newGene_3195	44	1	25	7866	13735	11307	2.43471	0.0662595	1.32828	413.041	725.083	606.084	1.17525e-43	8.81963	up
Duck_newGene_32	75	390	373	4	5	2	1.4565	7.55725	7.22508	0.0976259	0.0998915	0.0474462	2.40738e-05	-6.30906	down
Duck_newGene_3206	86	83	113	45	34	28	7.21392	7.00366	9.51061	3.78932	2.87513	2.40667	0.00236017	-1.45292	down
Duck_newGene_3207	1172	1464	1475	107	142	135	170.39	225.27	237.919	16.5176	22.5626	19.9202	2.51678e-44	-3.4787	down
Duck_newGene_3240	18	32	46	2	0	4	1.12549	1.6751	2.44298	0.156425	0.0283513	0.179498	1.99864e-05	-4.0581	down
Duck_newGene_3253	149	146	264	62	80	69	18.2793	18.1021	32.7538	7.76489	9.97995	8.60602	0.00425542	-1.46406	down
Duck_newGene_329	602	474	503	242	257	273	190.995	154.408	164.726	79.6172	84.3994	90.0741	2.26281e-05	-1.08915	down
Duck_newGene_3290	221	203	180	746	656	612	5.05763	7.18861	5.51323	25.548	25.1633	24.2674	1.88515e-11	1.68203	up
Duck_newGene_3343	3	0	1	12	10	10	0.6065	0	0.200054	2.02704	1.82415	1.76983	0.000597124	2.94722	up
Duck_newGene_3348	23	29	19	4	5	11	1.21858	1.90347	0.903302	0.230903	0.503728	0.806774	0.00873494	-1.88773	down
Duck_newGene_3359	9	7	8	56	47	67	0.618987	0.539763	0.502752	3.90898	3.38273	4.9284	8.87085e-06	2.76792	up
Duck_newGene_337	18	77	40	0	0	1	0.430818	1.82174	0.964056	0	0	0.0385463	0.000141208	-7.14314	down
Duck_newGene_338	416	528	707	3	0	0	17.5834	22.6124	31.7408	0.100361	0.0155476	0	1.11091e-32	-9.14501	down
Duck_newGene_3381	223	204	213	52	37	41	249.496	250.889	265.619	67.1249	47.0133	53.1384	1.81823e-10	-2.35446	down
Duck_newGene_3384	148	237	203	47	42	44	11.4603	18.3491	15.6571	3.68013	3.32945	3.39969	5.5598e-09	-2.20109	down
Duck_newGene_3385	8	3	0	33	62	37	0.933735	0.412888	0	3.65531	6.82814	4.10563	9.92083e-07	3.52968	up
Duck_newGene_339	105	223	211	4	6	0	1.64592	3.47893	3.38766	0.0684707	0.108129	0.01369	2.60553e-12	-5.80812	down
Duck_newGene_3401	8	20	22	36	71	55	0.356697	0.836616	0.986299	1.51054	2.95022	2.31844	0.00534776	1.63519	up
Duck_newGene_3426	29	20	27	8	9	5	35.6672	26.8979	37.4877	11.7547	12.343	7.94474	0.00922193	-1.84412	down
Duck_newGene_3432	2132	2663	2135	823	978	806	590.29	754.512	607.54	235.047	278.781	230.597	2.13986e-09	-1.46763	down
Duck_newGene_3437	66	63	44	6	14	17	4.5502	3.87387	3.1672	0.278447	1.25581	0.913489	0.000108621	-2.2856	down
Duck_newGene_3438	2394	2438	2584	310	459	446	149.177	156.939	157.995	23.8935	30.1567	32.2595	4.83473e-27	-2.6684	down
Duck_newGene_3442	2	0	3	53	64	34	0.0639086	0	0.0991947	1.57858	2.05977	1.09443	5.50628e-10	4.85994	up
Duck_newGene_3446	24	29	26	133	131	95	4.68589	5.59767	5.11376	25.916	25.3122	18.5154	4.68544e-06	2.12818	up
Duck_newGene_3449	2936	2116	2999	313	524	382	265.704	192.92	273.798	28.6633	47.9333	34.978	4.04934e-20	-2.78194	down
Duck_newGene_3450	1	1	1	26	14	42	0.205168	0.212705	0.203072	4.42402	2.50523	7.18643	9.0423e-05	4.71547	up
Duck_newGene_3455	9	0	4	48	44	32	0.368453	0	0.179064	1.94054	1.77807	1.29151	5.56419e-06	3.20077	up
Duck_newGene_3460	29	31	61	5	11	13	0.65587	0.664976	1.61726	0.217079	0.321205	0.387542	0.00443093	-2.12266	down
Duck_newGene_3487	5165	3906	5125	595	674	448	1581.67	1226.82	1617.61	188.708	213.231	142.376	6.54238e-30	-3.10371	down
Duck_newGene_3503	49	59	31	17	18	14	2.61457	3.2725	1.77729	0.905075	1.02046	0.737983	0.00997821	-1.56009	down
Duck_newGene_3506	0	0	0	146	78	117	0.000311607	0.00658905	0.00653729	6.11624	3.25723	4.87167	4.08723e-19	Inf	up
Duck_newGene_3516	43	17	25	543	369	406	6.02868	2.49456	3.57086	76.9055	52.2544	57.488	6.90849e-21	3.90124	up
Duck_newGene_3539	84	73	93	1	1	1	9.64191	11.2366	8.11233	0.263572	0.205804	0.165006	5.93514e-17	-6.43757	down
Duck_newGene_3540	153	165	179	26	47	32	26.5385	29.8847	25.0191	3.93097	7.75126	5.62955	1.65743e-08	-2.30187	down
Duck_newGene_3559	1387	919	1492	464	586	522	135.395	90.4516	146.991	45.8417	57.8316	51.53	3.48251e-05	-1.33022	down
Duck_newGene_3561	587	355	846	149	199	184	66.6575	40.7051	97.1416	17.2108	22.8966	21.2344	0.00355999	-1.80727	down
Duck_newGene_3576	54	80	32	143	151	143	21.3069	10.6811	8.64129	33.9004	34.8521	34.2443	0.00103264	1.34001	up
Duck_newGene_3577	158	173	121	362	322	353	3.32361	3.71129	2.59722	10.0923	9.40176	8.66516	9.38804e-05	1.14205	up
Duck_newGene_3608	76	24	37	1	0	3	2.15004	0.6715	1.04368	0.0522648	0.0184555	0.0935663	0.000186186	-5.15534	down
Duck_newGene_3610	89	65	103	4	3	2	1.83681	1.35663	2.13935	0.0914426	0.0692261	0.052609	5.15249e-14	-4.88967	down
Duck_newGene_3616	18	40	39	9	5	1	1.34303	2.78386	3.08468	0.703732	0.495639	0.130229	0.000153038	-2.74409	down
Duck_newGene_3632	4	2	0	10	9	8	3.78222	2.0629	0	8.63778	7.49299	7.52717	0.0093854	2.11725	up
Duck_newGene_3666	25152	21181	19429	3825	4070	3444	5703.91	4893.52	4504.07	888.89	944.707	802.402	4.02234e-13	-2.59209	down
Duck_newGene_3668	3684	4140	3984	270	266	151	997.231	1146.12	1107.79	75.5376	73.8152	42.2803	3.04823e-51	-4.15859	down
Duck_newGene_3669	999	805	787	137	169	225	66.7061	54.1089	53.0283	9.1672	11.3409	15.1762	1.04211e-21	-2.34487	down
Duck_newGene_367	504	383	507	276	242	170	22.7624	17.3518	22.9732	12.5325	10.999	7.70901	4.89327e-05	-1.0736	down
Duck_newGene_3682	61	68	66	171	165	179	23.1383	26.3623	25.7225	66.9982	64.5337	70.2705	0.000423114	1.34427	up
Duck_newGene_3695	1751	2111	1247	703	720	719	432.59	532.19	315.803	178.715	182.539	182.806	8.10629e-05	-1.31055	down
Duck_newGene_3716	27	38	33	0	10	0	3.58891	4.46057	2.63549	0.101162	1.01144	0.00507521	6.82282e-06	-3.35799	down
Duck_newGene_3740	29	39	40	12	8	5	1.37044	1.18745	1.52125	0.4002	0.208952	0.151347	0.00114089	-2.16451	down
Duck_newGene_3768	66	34	43	11	21	5	21.0289	11.037	14.0838	3.77309	7.13959	1.8684	0.00106217	-2.00701	down
Duck_newGene_3792	407	147	391	21	2	29	6.99821	2.53038	6.73909	0.371142	0.0363322	0.506145	4.22416e-06	-4.23834	down
Duck_newGene_3834	8	6	4	64	34	30	9.0493	7.3036	5.0831	77.1667	41.6349	36.9974	0.000576327	2.7786	up
Duck_newGene_3840	2	2	4	27	19	35	0.126549	0.129968	0.247706	1.37013	0.968286	1.81258	2.63222e-05	3.28216	up
Duck_newGene_3849	60	102	91	1	2	1	23.666	41.3277	37.1578	0.496847	1.05011	0.66802	2.01749e-16	-6.04236	down
Duck_newGene_3850	53	52	67	4	1	5	52.3141	55.7961	72.3288	4.57794	1.19934	6.2476	1.64316e-09	-4.15971	down
Duck_newGene_3851	237	489	945	48	62	41	44.1428	92.3971	178.991	9.12842	11.8643	7.91654	0.00474165	-3.52697	down
Duck_newGene_3853	1	2	0	23	13	11	0.0779813	0.160326	0	1.46912	0.860229	0.726751	6.21822e-05	3.91785	up
Duck_newGene_3870	319	199	175	32	67	35	75.2833	48.0765	42.4615	7.81632	16.3849	8.71896	9.75277e-06	-2.42858	down
Duck_newGene_3878	1323	1975	1663	874	684	680	12.3144	18.5177	15.5457	8.17964	6.38338	6.34021	6.22309e-06	-1.20406	down
Duck_newGene_388	326	246	369	41	65	58	11.4297	9.05733	13.4329	1.52703	2.43746	2.26192	3.15998e-15	-2.57932	down
Duck_newGene_3907	0	0	0	22	23	10	0	0	0	4.81663	5.09766	2.27333	1.13198e-07	Inf	up
Duck_newGene_3910	290	239	274	793	627	651	5.54754	4.65151	5.26152	15.3408	12.1043	12.7153	9.81838e-08	1.31159	up
Duck_newGene_3924	1	0	0	8	10	16	0.195725	0	0	1.37294	1.76507	2.63449	4.5054e-06	5.03344	up
Duck_newGene_3965	188	249	130	1103	1104	1075	12.8796	17.1673	8.97135	76.1662	76.2001	74.2202	8.50281e-25	2.47686	up
Duck_newGene_3967	98	79	66	19	25	14	140.346	127.017	107.579	32.4037	41.4239	24.703	4.97561e-05	-2.12298	down
Duck_newGene_3968	242	250	248	120	104	120	75.0999	88.4196	81.998	53.3189	46.1225	52.8246	0.000339309	-1.16143	down
Duck_newGene_3989	115	94	148	43	70	44	13.1363	10.9368	17.1061	5.07246	8.13245	5.11315	0.00421264	-1.24358	down
Duck_newGene_3992	358	175	428	17	10	14	17.6628	11.2459	20.3451	0.556613	0.416552	0.636777	2.79196e-08	-4.60556	down
Duck_newGene_3996	61	93	81	225	161	139	3.16407	6.19697	4.67265	11.9373	9.09154	8.64222	0.00317317	1.1049	up
Duck_newGene_4011	32	44	49	3	3	13	2.43441	3.37229	3.76606	0.278909	0.295488	1.06112	3.40434e-05	-2.77965	down
Duck_newGene_4012	23	24	19	0	2	8	2.5072	2.58663	2.07259	0	0.278181	0.969553	0.000286263	-2.78736	down
Duck_newGene_4021	374	254	414	123	139	136	34.507	30.2341	38.8567	8.24646	11.4008	10.5397	8.01254e-06	-1.4458	down
Duck_newGene_4038	23	7	13	77	114	44	2.42333	0.789273	1.38008	8.06626	11.9749	4.69119	0.00171218	2.39485	up
Duck_newGene_4042	331	177	248	17	12	21	31.6618	17.048	23.9219	1.64589	1.24533	2.05237	8.22865e-12	-3.97424	down
Duck_newGene_4076	9	2	6	28	46	51	0.958471	0.278261	0.665375	3.02637	5.07993	5.59176	3.46432e-05	2.82008	up
Duck_newGene_4081	170	159	277	63	80	17	5.8131	5.44315	9.46604	2.16501	2.73568	0.614868	0.000298828	-1.97701	down
Duck_newGene_4088	11	12	14	62	34	63	0.949406	1.07734	1.2431	5.15722	2.94311	5.28703	0.000698854	2.04781	up
Duck_newGene_4089	142	151	258	14	26	13	224.705	272.397	473.474	27.4624	49.1747	24.8631	1.4541e-07	-3.43719	down
Duck_newGene_4125	137	113	121	27	34	33	134.838	121.51	131.962	30.1432	38.0349	37.0399	5.65022e-06	-2.03825	down
Duck_newGene_4178	149	259	187	74	70	71	31.9362	56.3162	40.946	16.2333	15.349	15.7316	9.88707e-05	-1.52539	down
Duck_newGene_4180	66	131	99	46	39	32	17.6165	35.4622	27.063	12.5704	10.6733	8.89061	0.00292865	-1.39492	down
Duck_newGene_4205	22	15	14	300	304	275	3.13465	2.16204	2.0633	42.9328	43.433	39.4175	5.06444e-26	4.05163	up
Duck_newGene_4206	25	22	31	162	163	152	2.38661	2.1079	2.90341	15.0918	15.2085	14.1181	2.89494e-09	2.55568	up
Duck_newGene_4207	13	13	14	105	94	66	0.847042	0.870684	0.905322	6.60396	5.90519	4.15169	6.48205e-07	2.67276	up
Duck_newGene_4212	786	433	413	1672	1534	1651	34.411	19.0477	18.1483	73.5038	67.4169	72.5926	1.18841e-10	1.51819	up
Duck_newGene_4239	4	15	7	51	61	31	0.202416	0.597617	0.284702	2.08443	2.45578	1.25691	0.000161729	2.40247	up
Duck_newGene_4245	145	130	152	8	19	15	18.3011	16.5062	19.418	1.08394	2.45985	1.9757	6.83021e-13	-3.40602	down
Duck_newGene_4257	721	485	616	133	173	150	216.28	147.81	190.461	41.5208	53.4903	46.0698	7.94053e-13	-2.05573	down
Duck_newGene_427	18	33	51	0	0	1	1.03888	1.90209	2.92948	0	5.53552e-05	0.0931699	1.56809e-06	-6.73907	down
Duck_newGene_4289	196	184	246	10	20	19	28.7771	27.3507	36.6528	1.63011	2.97265	2.91932	4.40845e-19	-3.7355	down
Duck_newGene_4303	505	433	469	202	244	209	519.369	485.889	534.913	233.672	280.403	243.105	1.18441e-05	-1.16016	down
Duck_newGene_4304	128	111	137	55	54	53	654.709	728.724	896.851	392.839	383.004	398.568	0.00280114	-1.27128	down
Duck_newGene_4305	27	11	7	71	138	85	1.27322	0.533314	0.372519	3.35185	6.4898	4.05331	2.74806e-05	2.65107	up
Duck_newGene_4307	6	1	0	19	26	29	1.24817	0.259579	0	4.04064	5.46759	6.07879	2.83615e-05	3.34775	up
Duck_newGene_4330	377	255	324	29	49	53	98.0227	67.3035	84.5213	7.90979	13.3333	14.3187	1.93092e-18	-2.92654	down
Duck_newGene_4344	37	17	21	7	8	5	100.885	57.9608	71.902	27.5999	28.8511	20.5034	0.00592376	-1.96195	down
Duck_newGene_4359	75	30	26	281	364	226	2.63069	1.06153	0.927062	9.86864	12.7626	7.92667	2.1391e-10	2.67809	up
Duck_newGene_4366	291	228	103	15	13	19	52.8308	42.0597	19.0838	2.81117	2.49969	3.62532	1.81497e-05	-3.78189	down
Duck_newGene_4367	169	94	39	4	9	4	226.85	141.922	60.5742	6.63981	14.93	6.42149	0.00176833	-4.208	down
Duck_newGene_4385	18	0	19	190	230	149	16.7436	0	19.3663	189.013	226.809	148.769	5.15519e-18	3.88664	up
Duck_newGene_4451	12	16	12	68	68	58	1.87431	2.52312	1.85254	10.51	10.532	8.94913	0.000112312	2.22166	up
Duck_newGene_4453	2	7	2	181	245	435	0.1541	0.475237	0.150979	11.2291	15.3066	27.3383	2.76197e-09	6.23017	up
Duck_newGene_4456	21	13	24	56	69	76	1058.42	1035.26	1607.91	4482.53	5429.09	7498.06	0.00167289	1.73499	up
Duck_newGene_4466	23	6	8	120	36	84	4.23617	1.15712	2.29639	22.1729	9.37973	15.4946	0.00602743	2.64704	up
Duck_newGene_4481	39	35	43	127	127	143	44.6518	43.9442	54.7531	164.262	162.695	184.881	8.64911e-05	1.70553	up
Duck_newGene_4494	25	35	37	168	87	141	2.51185	3.46078	3.59198	16.4892	8.26933	13.7654	5.94594e-05	1.97443	up
Duck_newGene_4505	0	0	1	8	9	18	0	0	0.0759223	1.09137	0.773445	2.20888	0.000111432	5.06595	up
Duck_newGene_4573	74	44	110	21	25	26	54.8571	34.8302	88.2641	17.6335	20.6428	21.7664	0.00870303	-1.72115	down
Duck_newGene_4579	34	25	21	78	81	98	3.11179	2.28994	1.96521	7.12873	7.43457	8.97918	0.00130493	1.62706	up
Duck_newGene_4602	1546	1359	1345	645	704	695	3311.44	3416.14	3436.99	1714.97	1848.6	1884.11	2.60856e-06	-1.11293	down
Duck_newGene_4612	95	70	131	7	11	0	1426.18	1486.79	2643	182.631	264.891	0	1.42549e-10	-4.09508	down
Duck_newGene_4667	33	2	17	117	60	60	0.438109	0.0296592	0.223699	1.53211	0.781026	0.786098	0.0052527	2.13755	up
Duck_newGene_468	112	83	65	308	344	300	29.513	22.3699	17.5012	83.3515	92.6977	81.0782	6.20129e-09	1.81641	up
Duck_newGene_4705	132	311	266	61	41	72	40.6659	98.0773	84.3146	20.1962	14.5427	23.1631	0.000828109	-2.08399	down
Duck_newGene_4712	124	74	104	358	361	354	16.6114	9.2044	16.4598	45.8701	45.8192	46.5116	3.03216e-09	1.77283	up
Duck_newGene_4713	39	35	39	116	94	116	23.5985	22.1988	25.1592	74.5847	59.8305	74.7551	0.00143755	1.47249	up
Duck_newGene_4737	935	772	678	287	342	372	1551.39	1463.97	1308.53	571.006	673.115	749.928	4.2569e-08	-1.30987	down
Duck_newGene_478	7	7	8	60	37	58	0.432506	0.444432	0.494172	3.53616	2.19512	3.4051	1.59369e-05	2.76118	up
Duck_newGene_4791	11	7	15	67	61	66	20.8619	16.4468	34.5456	154.242	139.677	153.455	2.05296e-05	2.49881	up
Duck_newGene_4797	56	24	44	12	6	14	166.301	85.2373	159.936	46.1077	24.0934	57.4111	0.00161552	-2.00918	down
Duck_newGene_4798	77	34	66	26	23	14	55.3132	25.7366	50.5163	20.1556	17.7834	11.36	0.00616352	-1.54445	down
Duck_newGene_4800	259	346	326	1093	639	817	101.871	140.434	133.101	448.214	261.353	335.543	0.000261975	1.39841	up
Duck_newGene_4807	95	99	125	1	21	32	17.8142	18.9817	23.865	0.34887	4.06214	6.24887	1.14907e-07	-2.6275	down
Duck_newGene_4810	80	74	93	12	10	8	15.4584	14.5789	18.4088	2.39223	2.1523	1.76756	3.08955e-08	-3.09664	down
Duck_newGene_4863	48	84	67	148	151	169	3.77964	6.6833	5.32561	11.7434	11.9823	13.3778	0.00276996	1.17607	up
Duck_newGene_4888	0	0	0	12	35	11	0	0	0	0.486262	1.4171	0.456994	0.000838173	Inf	up
Duck_newGene_4916	175	145	108	545	555	542	91.3193	78.9901	59.3682	300.836	305.163	299.916	1.28782e-12	1.88379	up
Duck_newGene_4933	152	102	87	0	6	4	58.7211	43.4995	42.2685	0.176653	3.25801	1.35548	1.07478e-14	-5.15576	down
Duck_newGene_4951	2	4	6	18	29	18	0.758469	1.28632	1.94323	5.31877	8.56602	5.47896	0.00162249	2.37785	up
Duck_newGene_4957	50	32	60	2	0	1	11.9636	7.91132	14.5416	0.589911	0.156047	0.396316	3.83021e-11	-5.61332	down
Duck_newGene_4971	199	297	156	46	109	44	7.03084	9.41859	5.68551	1.61177	3.71621	1.55562	0.00115018	-1.77116	down
Duck_newGene_4972	68	45	81	14	0	5	12.1469	7.91526	14.1885	2.42394	0	1.08149	4.00938e-08	-3.39876	down
Duck_newGene_4994	620	427	483	291	26	322	921.291	716.085	824.23	510.472	45.8171	569.528	0.00722469	-1.31283	down
Duck_newGene_5067	305	376	305	100	96	113	433.318	600.81	496.819	167.081	158.261	190.762	1.04499e-08	-1.73097	down
Duck_newGene_5097	115	116	142	46	43	57	65.524	69.5268	85.7149	28.1186	26.5467	34.8484	0.00104035	-1.41063	down
Duck_newGene_5101	1099	1524	2563	73	83	83	1024.14	1536.25	2623.74	75.7782	86.3536	86.8344	2.60183e-07	-4.49811	down
Duck_newGene_5116	181	147	136	48	78	84	33.1084	27.3564	25.2313	8.9387	14.4926	15.6558	0.00200042	-1.20255	down
Duck_newGene_513	27	41	27	132	122	107	1.77311	2.73456	1.81666	8.67279	8.00338	7.08369	4.086e-05	1.87	up
Duck_newGene_5133	22	7	8	34	50	53	9.66456	3.41579	3.82153	15.543	22.8699	24.261	0.00330496	1.83175	up
Duck_newGene_5137	885	1208	1022	84	117	76	151.395	209.436	177.773	14.7468	20.4413	13.2537	3.65464e-36	-3.54894	down
Duck_newGene_5157	43	37	21	9	9	10	58.7835	57.6598	33.5606	14.4585	15.1703	16.9701	0.00430682	-1.90687	down
Duck_newGene_5179	4	3	2	14	23	10	1.5632	1.23078	0.785287	4.58415	7.79793	3.4826	0.00308024	2.32818	up
Duck_newGene_519	6	3	6	28	25	26	0.483298	0.298462	0.474244	2.25607	1.9833	2.12704	0.0013198	2.34098	up
Duck_newGene_520	53	69	34	251	158	179	1.83795	2.41098	1.24896	8.72438	5.49624	6.41678	4.31852e-06	1.86033	up
Duck_newGene_5221	1965	1887	1783	375	409	329	744.685	737.939	701.782	148.292	161.56	130.433	1.68906e-23	-2.39637	down
Duck_newGene_5225	9	8	3	26	22	27	4.05885	3.75805	1.54387	11.5083	9.67244	11.9575	0.00999181	1.85182	up
Duck_newGene_5235	74	75	67	28	1	4	19.013	19.8601	17.7227	7.38407	0.509468	1.07852	1.17673e-06	-2.75421	down
Duck_newGene_525	0	4	0	199	177	437	0.00328434	0.338049	0.0510868	13.8986	12.4097	30.5333	1.54352e-08	7.60709	up
Duck_newGene_5257	30	11	24	55	68	71	4.66206	1.73783	3.68605	8.49548	10.4779	11.0348	0.005993	1.52033	up
Duck_newGene_5285	148	142	138	47	51	49	74.569	74.8871	73.1698	25.2543	27.3466	26.1318	0.000101349	-1.59868	down
Duck_newGene_5288	0	0	1	36	31	22	0	6.68417e-05	0.0607913	2.16727	1.85197	1.34703	2.85345e-09	6.41687	up
Duck_newGene_5291	34	72	71	106	139	156	8.00136	17.0653	16.8801	25.2612	32.9924	37.2386	0.00734421	1.12039	up
Duck_newGene_55	254	156	267	35	47	41	14.4444	8.93331	15.2426	2.04958	2.68706	2.37878	7.95351e-09	-2.51828	down
Duck_newGene_550	427	527	367	76	72	128	52.5952	62.4524	46.3719	7.60318	8.64651	13.8511	1.29355e-14	-2.31693	down
Duck_newGene_553	667	798	902	196	227	198	43.2382	51.9454	58.7721	12.8245	14.808	12.9548	4.02761e-16	-1.98794	down
Duck_newGene_554	215	256	261	65	70	63	26.8358	32.3483	32.9914	8.31454	8.88694	8.06488	1.2307e-08	-1.94343	down
Duck_newGene_572	209	309	267	98	111	82	5.57992	8.29079	7.15637	2.6412	2.97206	2.2107	4.04538e-06	-1.48866	down
Duck_newGene_5727	3	5	6	22	39	20	74.8872	145.6	163.788	711.909	1230.53	751.406	0.000710164	2.47332	up
Duck_newGene_573	346	550	439	180	253	133	18.0563	29.424	22.9962	9.93979	13.9279	7.75057	0.000196559	-1.29541	down
Duck_newGene_584	22	22	7	118	153	59	0.869214	0.886073	0.281063	4.65751	6.04856	2.34961	0.000436057	2.63908	up
Duck_newGene_6	4	38	0	77	163	145	0.191377	1.53078	0	3.06847	6.4382	5.7237	6.07185e-06	3.13591	up
Duck_newGene_604	632	366	419	1334	1475	2128	67.7502	39.0901	44.4389	141.97	155.935	221.679	3.83309e-06	1.74335	up
Duck_newGene_605	1708	1127	1312	2977	3781	4457	56.0684	34.5054	40.0062	103.773	131.696	154.654	3.36605e-07	1.37746	up
Duck_newGene_6051	54	34	49	15	16	6	67.1224	46.7057	68.7734	22.4826	22.696	9.35453	0.00165626	-1.94308	down
Duck_newGene_606	159	250	220	70	18	131	6.89264	10.8592	9.56304	3.06685	0.812296	5.71353	0.00106217	-1.57976	down
Duck_newGene_6102	641	388	774	63	97	76	761.44	508.902	1033.32	86.893	131.226	105.134	1.07838e-07	-2.99198	down
Duck_newGene_6136	787	1071	911	2	5	0	847.112	1261.53	1092.17	2.96453	6.23046	1.00044	2.07266e-85	-8.68581	down
Duck_newGene_6174	113	145	116	31	47	40	64.8195	86.9085	70.4606	18.8691	28.4987	24.3939	8.49686e-05	-1.72279	down
Duck_newGene_6176	98	88	148	6	12	14	53.958	50.5367	85.3179	3.90995	7.0821	8.50561	2.7641e-10	-3.44459	down
Duck_newGene_618	72	70	59	132	178	189	2.54345	2.47593	2.06401	4.62345	6.25462	6.63635	0.00110296	1.25374	up
Duck_newGene_6180	927	722	851	76	120	68	921.074	780.086	934.844	85.4348	133.316	76.8235	1.02082e-36	-3.30086	down
Duck_newGene_620	26	5	29	182	193	152	1.4974	0.291209	1.68077	10.4593	11.0851	8.74492	9.98997e-13	3.07861	up
Duck_newGene_6298	54	180	214	9	15	19	16.4399	56.0248	66.7273	2.85384	4.82887	6.13696	0.00144147	-3.44261	down
Duck_newGene_6327	126	115	105	48	49	30	67.1579	64.0617	59.5071	27.1955	27.615	17.1358	0.000732827	-1.50118	down
Duck_newGene_6335	492	476	460	142	175	175	1104.66	1167.82	1263.45	387.127	489.714	525.884	2.79285e-09	-1.59494	down
Duck_newGene_6481	299	161	231	59	74	95	68.6226	37.8283	54.2286	14.0346	17.5786	22.513	0.000139664	-1.65757	down
Duck_newGene_6484	171	231	210	4	8	5	79.97	111.351	100.641	2.04725	4.01567	2.75334	3.22189e-27	-5.22937	down
Duck_newGene_649	27	27	21	116	194	152	0.885568	0.908069	0.707814	3.7989	6.36581	4.9667	4.15208e-09	2.56455	up
Duck_newGene_6522	49	22	27	180	167	116	17.2811	8.18661	10.017	65.6886	60.5566	42.5167	2.43365e-07	2.18611	up
Duck_newGene_6525	205	156	201	70	109	84	133.067	107.34	139.143	49.2814	75.707	58.9006	0.00132574	-1.1537	down
Duck_newGene_6529	17	11	12	76	54	45	8.32542	5.69734	6.07539	38.6336	27.4148	23.2797	0.000421644	2.07583	up
Duck_newGene_6559	226	287	230	101	129	145	202.424	277.001	225.283	100.212	127.04	144.824	0.00121307	-1.04485	down
Duck_newGene_6597	4	0	0	46	21	42	1.51152	0.25575	0.000456857	17.8537	8.02316	16.2542	1.1977e-07	4.71883	up
Duck_newGene_6654	0	2	13	17	22	22	0	2.38923	12.6983	17.129	21.7551	22.2869	0.0084289	1.96221	up
Duck_newGene_6690	3	1	2	85	33	60	0.425859	0.146547	0.279592	9.90929	3.89819	7.03426	1.43112e-06	4.83873	up
Duck_newGene_6702	4	3	6	22	18	16	0.546755	0.423189	0.672776	2.52057	2.09245	1.82975	0.00687561	2.05122	up
Duck_newGene_671	345	297	238	117	120	64	3.50672	3.09111	2.57899	1.2808	1.28867	0.686555	2.73628e-07	-1.60243	down
Duck_newGene_6731	9	5	0	60	65	35	2.86329	1.49959	0	18.1988	19.4404	10.7616	2.61181e-07	3.46189	up
Duck_newGene_6769	5	1	0	19	18	14	2.51834	0.58703	0	9.01362	8.7647	6.61639	0.000228755	3.03588	up
Duck_newGene_6796	185	151	158	71	91	65	29.5155	24.4661	25.6911	11.536	14.7192	10.5952	0.0018278	-1.17867	down
Duck_newGene_692	0	0	0	15	23	52	0	0	0	0.992462	1.4058	3.17955	9.90047e-05	Inf	up
Duck_newGene_693	0	0	0	18	26	14	0	0	0	0.982601	1.53831	0.794425	1.42214e-08	Inf	up
Duck_newGene_703	0	0	0	20	58	12	0	0	0	3.47883	10.2933	1.65209	0.00179293	Inf	up
Duck_newGene_713	2670	3190	2836	194	241	253	772.731	945.489	844.599	58.0541	71.9871	75.8202	6.00778e-46	-3.71796	down
Duck_newGene_73	1291	2565	929	364	187	415	836.877	1755.53	643.226	253.275	129.911	289.895	0.00890922	-2.36402	down
Duck_newGene_738	85	102	140	21	26	33	2.99223	2.99332	4.09646	0.660273	1.32213	2.44953	9.50034e-06	-2.09039	down
Duck_newGene_752	690	903	811	203	225	191	12.058	17.5686	14.906	3.79212	4.06066	3.64141	1.47601e-16	-2.0145	down
Duck_newGene_758	0	0	1	118	61	95	0	0	0.136692	9.40874	5.62808	7.1765	8.09398e-16	8.03978	up
Duck_newGene_77	404	240	274	2093	2029	2279	107.631	65.3781	75.0232	573.877	554.984	625.606	2.20792e-29	2.74568	up
Duck_newGene_773	218	338	242	183	68	139	3.92194	4.72295	2.89332	4.09939	1.0828	3.04299	0.00833984	-1.08649	down
Duck_newGene_784	2	1	0	26	15	17	0.562797	0.240787	0	3.00135	2.16568	2.14444	4.00049e-06	4.22228	up
Duck_newGene_797	123	122	122	1	3	3	10.2514	11.114	10.6338	0.154049	0.513595	0.253719	2.44442e-20	-5.77369	down
Duck_newGene_8	58	53	42	189	148	170	4.44632	4.05629	2.172	16.9239	15.1348	14.3919	2.03656e-05	1.67324	up
Duck_newGene_808	13	18	22	6	2	3	44.0354	75.3474	91.7605	25.8865	10.8184	14.3859	0.00243756	-2.32065	down
Duck_newGene_810	55	48	52	14	10	10	9.70109	6.0355	6.91299	2.73057	1.22211	1.42562	0.000218955	-2.24323	down
Duck_newGene_815	59	106	87	325	358	254	2.98856	5.37069	4.44781	16.8024	18.5099	13.1389	5.16577e-09	1.83768	up
Duck_newGene_818	27	29	4	159	196	95	2.88035	3.13769	0.521442	17.0112	20.8815	10.1914	3.01832e-06	2.85228	up
Duck_newGene_823	79	73	113	15	14	15	11.0067	10.3184	15.9587	2.23559	2.00311	2.19426	5.19519e-07	-2.64737	down
Duck_newGene_834	65	46	71	1	0	2	14.6944	12.7539	17.8012	0.335903	0	0.44879	2.52896e-13	-5.97962	down
Duck_newGene_840	643	636	627	156	218	178	19.5841	19.4219	19.1645	4.78145	6.66457	5.44515	3.0414e-13	-1.84568	down
Duck_newGene_842	25	37	26	0	0	0	1.37893	2.02335	1.41405	0.0325184	0.0344574	0	1.20413e-10	#NAME?	down
Duck_newGene_850	25	25	30	4	5	2	14.2509	14.5318	17.4535	2.84389	3.37649	1.43486	9.68395e-05	-2.9186	down
Duck_newGene_851	272	217	343	91	89	68	7.32005	7.01652	9.82683	2.7375	2.34443	1.78364	7.42101e-08	-1.80231	down
Duck_newGene_852	870	863	997	263	316	267	31.6444	31.4903	36.3716	9.59874	11.5617	9.75473	1.85437e-13	-1.74756	down
Duck_newGene_864	721	790	921	264	304	378	23.6657	26.0158	30.3369	8.7052	10.0122	12.4681	2.78724e-09	-1.42062	down
Duck_newGene_865	54	54	40	7	3	4	2.32467	2.65332	1.75416	0.406138	0.285107	0.210458	3.13045e-07	-3.45422	down
Duck_newGene_877	515	318	345	64	101	83	74.8668	46.2708	44.2926	8.75266	13.6153	10.9775	5.61642e-08	-2.30569	down
Duck_newGene_905	17	29	31	4	4	0	1.49982	2.85151	2.84434	0.497796	0.449342	0.0656133	2.10694e-05	-3.32009	down
Duck_newGene_921	43	37	55	177	151	143	6.04203	6.1502	6.72213	28.8462	24.6658	23.4386	1.74776e-05	1.74687	up
Duck_newGene_926	59	178	131	0	0	0	1.71252	4.33252	3.42419	0.0197806	0.0209638	0.0171302	4.22753e-10	#NAME?	down
Duck_newGene_938	94	67	125	16	20	15	5.83316	4.52264	6.18232	1.29387	1.42532	1.52273	6.0942e-07	-2.5449	down
Duck_newGene_939	64	25	63	14	19	7	3.52063	1.36202	3.46485	0.789391	1.08661	0.393111	0.00556688	-1.98188	down
Duck_newGene_981	86	170	112	21	14	33	5.6693	12.2467	8.09693	1.38051	1.03423	2.34841	2.63531e-05	-2.49395	down
Duck_newGene_982	32	41	25	233	318	510	1.80591	2.35491	1.42821	13.2132	18.0113	28.8753	2.60574e-06	3.37715	up
gene0	77	73	84	527	439	517	2.0998	1.98735	2.32161	14.4915	12.1299	14.3229	7.39882e-20	2.60773	up
gene1	0	1	0	34	18	39	0	0.0831	0	2.20385	1.21889	2.52908	2.85506e-09	6.45101	up
gene1000	4	2	1	312	167	277	0.210922	0.108229	0.051562	10.0688	5.2804	8.78062	5.47683e-19	6.70223	up
gene10001	1221	1378	1363	80	93	133	22.335	25.2055	24.9636	1.66826	1.95855	2.49504	1.18985e-49	-3.75329	down
gene10006	3886	5424	4833	2054	2127	2136	55.3098	72.81	65.0179	28.5502	28.5962	29.5606	1.11236e-05	-1.22002	down
gene10007	2697	2367	1952	796	981	977	131.069	115.51	95.3139	38.9085	47.944	47.7668	1.08422e-08	-1.4064	down
gene10008	1940	3063	2759	511	701	622	135.717	193.24	196.709	36.4184	50.4219	45.8673	4.38827e-10	-2.14003	down
gene1001	4862	3758	4287	977	1150	1080	189.731	147.118	167.96	38.304	45.0689	42.3587	7.16669e-15	-2.06595	down
gene10012	319	283	452	29	47	19	16.619	15.1901	24.698	1.59483	2.6527	1.01825	5.02704e-14	-3.52958	down
gene10014	5775	4466	2988	59	132	203	1574.27	1245.32	836.829	16.7697	37.2877	57.2597	7.26281e-16	-5.1297	down
gene10019	27	21	22	0	1	1	1.53096	1.21544	1.29464	0.0344747	0.0730589	0.0925766	9.38511e-08	-5.19392	down
gene10020	21	26	26	4	3	11	2.56605	3.55023	3.29642	0.524939	0.411768	1.57508	0.0039609	-2.07976	down
gene10022	3	3	4	40	18	49	0.149494	0.15339	0.194867	1.6511	0.757342	1.98515	0.000124377	3.36345	up
gene10024	216	132	110	11	12	8	8.63488	5.31577	4.43777	0.480777	0.491299	0.361206	2.32989e-08	-3.93997	down
gene10027	157	139	139	303	302	438	7.8595	7.40155	6.75933	15.3026	15.2019	21.7137	3.81404e-05	1.20412	up
gene10031	329	406	420	1242	927	1161	4.39519	5.43019	5.62284	16.5306	12.3698	15.5122	3.25182e-10	1.47157	up
gene10033	1287	1768	1633	170	193	144	13.7511	18.4373	17.3435	1.94648	2.09444	1.48362	4.64871e-32	-3.26591	down
gene10038	25	15	14	87	78	101	1.58118	0.998921	1.0497	5.46402	4.83459	6.38407	1.59806e-05	2.24459	up
gene10040	701	799	548	129	309	291	36.1704	42.2162	28.7814	6.84804	16.4995	16.0724	7.45202e-07	-1.55054	down
gene10052	1982	1671	2016	231	300	290	100.53	86.9195	104.013	11.6054	14.9629	14.5801	1.28673e-31	-2.84556	down
gene10053	680	702	686	332	387	338	12.3016	12.9789	12.4498	6.08683	7.20215	6.42001	2.5855e-05	-1.02541	down
gene10061	1	1	1	10	9	13	0.0204691	0.0209617	0.0199649	0.171636	0.160519	0.230416	0.00017696	3.35784	up
gene10062	2174	1074	1610	822	769	679	110.257	75.5254	82.8167	44.8925	52.9938	46.6567	0.00930276	-1.15288	down
gene10068	1201	1091	1050	202	271	227	590.122	558.825	542.007	104.995	140.247	118.258	2.7074e-22	-2.31283	down
gene10069	7771	9857	10255	4532	3696	3829	1059.14	1358.61	1416.41	627.106	510.877	530.054	7.5498e-05	-1.26555	down
gene1007	2742	1442	3285	797	761	820	42.5225	22.3897	51.0297	12.3919	11.8311	12.7497	0.00202965	-1.70788	down
gene1008	1257	1643	1533	149	229	179	19.4003	25.3816	23.7152	2.32075	3.54176	2.7756	5.14182e-36	-3.05116	down
gene10087	8	10	13	84	78	44	0.326181	0.417965	0.361039	3.05104	2.8271	1.77987	4.47406e-06	2.67682	up
gene10091	142	142	157	380	319	331	2.64203	2.36252	2.65817	6.49011	5.45445	5.70909	6.87088e-05	1.16789	up
gene10093	1062	913	838	433	504	504	214.921	187.847	172.984	89.6961	104.267	104.425	1.56442e-05	-1.02214	down
gene10097	3862	3366	4039	1517	1768	1426	77.1725	67.3026	80.7441	30.2906	35.2909	28.5096	6.78317e-07	-1.31494	down
gene10103	1161	1097	1037	444	489	457	259.9	234.937	223.942	91.3936	100.864	95.9231	2.63773e-08	-1.30202	down
gene10107	1	3	1	15	23	10	0.0855847	0.264076	0.0839078	0.781078	1.25316	0.683571	0.000156053	3.20547	up
gene10121	138	134	211	388	395	355	3.46232	3.50469	5.40586	10.0591	9.36234	8.76778	3.32674e-05	1.17935	up
gene10127	1734	931	1617	204	177	264	29.3141	17.0545	27.4182	4.12134	3.37815	5.14326	3.48144e-08	-2.7877	down
gene10133	299	374	331	890	743	908	10.3986	11.7616	10.2484	28.9124	24.2176	30.2423	7.30509e-08	1.28319	up
gene10137	456	509	452	157	254	158	18.5466	20.7839	18.4763	6.43797	10.405	6.47434	2.47397e-07	-1.37443	down
gene10147	591	339	498	5044	2309	3962	11.3987	6.4283	9.14725	90.2219	41.2049	68.9756	4.94193e-06	2.93276	up
gene10149	857	844	799	327	381	441	33.3633	37.8938	34.5904	13.0382	15.4738	17.4445	7.08295e-07	-1.17933	down
gene10151	97	91	65	225	165	192	1.32424	1.18155	0.815934	3.00419	2.27441	2.5177	0.0014488	1.14709	up
gene10155	408	460	499	166	183	138	10.7055	12.0124	13.1336	4.37174	4.80647	3.58805	1.12401e-08	-1.54578	down
gene10157	8	10	8	102	76	89	0.469281	0.953893	0.912886	10.1511	6.74907	8.60362	4.62082e-09	3.30473	up
gene10171	51	20	19	188	165	191	1.27062	0.496018	0.47249	4.61494	4.05225	4.69181	4.58801e-10	2.54106	up
gene10173	5223	6954	4876	1779	2093	2055	1002.58	1363.04	952.97	349.125	410.008	404.927	2.14417e-08	-1.58216	down
gene10175	4	2	1	13	29	13	0.291953	0.150011	0.0714866	0.863326	1.95056	0.825616	0.00282624	2.91701	up
gene10182	181	160	152	15	36	9	7.48416	6.59489	6.2837	0.650742	1.51183	0.403253	1.25984e-12	-3.09693	down
gene10185	1213	1640	1263	543	785	627	112.195	165.225	130.982	47.558	68.3716	54.781	1.67743e-06	-1.13227	down
gene10186	47	13	28	3	0	0	0.326849	0.0949934	0.197124	0.0206447	0	0	0.000341649	-4.91325	down
gene10187	171	211	225	26	29	19	3.13346	3.80192	4.03191	0.477687	0.519676	0.351785	1.16562e-14	-3.09271	down
gene10196	288	279	238	740	727	826	13.3115	13.0186	11.1143	34.3516	33.7881	38.2634	2.02621e-09	1.45351	up
gene10197	216	196	157	40	43	90	12.3412	11.241	9.04912	2.34094	2.52969	5.20727	1.6982e-06	-1.77646	down
gene10198	33	25	22	6	3	4	1.95009	1.48436	1.34397	0.393681	0.189608	0.240268	0.000268173	-2.67429	down
gene10200	378	314	403	145	154	100	37.2895	31.3265	40.1072	14.4634	15.3958	9.97276	1.5259e-07	-1.51238	down
gene10201	423	419	514	109	138	140	10.3605	10.088	12.1657	2.72445	3.32648	3.39787	1.34206e-11	-1.86717	down
gene10203	367	687	496	16	6	10	34.9246	78.3536	53.5716	1.9955	0.519209	1.81332	6.06711e-17	-5.65112	down
gene10204	612	538	690	27	34	31	18.9714	13.1516	16.8276	0.630097	1.86778	0.802896	3.8688e-47	-4.3797	down
gene1021	452	488	368	1885	1606	1685	10.6048	10.9268	8.22962	43.9843	37.8328	40.6765	3.4324e-16	1.92882	up
gene10210	1372	1232	1185	127	377	121	43.313	38.7396	37.5829	4.07499	11.8089	3.87809	1.7006e-28	-2.65949	down
gene10211	3280	3707	3665	126	271	156	89.3148	102.688	96.6039	3.42029	7.86765	4.41175	8.39355e-56	-4.32715	down
gene10212	5604	3854	4404	440	499	556	726.159	504.748	578.025	57.8708	65.5233	73.2093	1.38929e-23	-3.27007	down
gene10223	1108	1148	1202	505	597	545	20.3913	18.6625	23.7589	12.0931	13.8938	13.8426	1.60401e-06	-1.12754	down
gene10224	1657	1795	1487	223	222	133	113.99	120.579	99.3096	12.1544	11.7521	5.85705	5.83525e-38	-3.15028	down
gene1023	6	12	13	37	36	42	0.19809	0.364103	0.425716	1.08792	1.07152	1.2389	0.00497426	1.83322	up
gene10233	2947	2303	2776	767	968	1203	143.007	110.313	133.376	36.9183	46.0627	56.9138	1.53459e-09	-1.50815	down
gene10237	242	748	598	132	116	109	4.51682	13.3517	11.0002	2.42674	2.16923	2.07758	0.00538333	-2.2102	down
gene10238	21	43	31	7	1	13	0.123448	0.252651	0.183695	0.0429051	0.011361	0.0816326	0.00118712	-2.23497	down
gene1024	39	18	43	107	202	131	1.82207	0.774412	1.9071	4.34521	8.71702	6.09693	9.04957e-05	2.07869	up
gene10241	249	177	199	3	7	13	7.97964	6.07223	7.14299	0.0620152	0.317002	0.222009	1.52162e-25	-4.82549	down
gene10256	6780	8505	3947	480	802	933	138.931	176.709	81.9168	9.93283	16.3485	19.0251	4.65009e-07	-3.17722	down
gene10257	39	20	10	62	48	84	3.73361	2.02604	0.9282	5.71262	4.62921	7.43651	0.00930276	1.43635	up
gene10258	94	70	184	208	301	259	6.41966	4.75462	12.8423	16.2769	21.0603	20.0677	0.00477646	1.08285	up
gene10266	295	280	281	608	564	653	8.34626	8.10729	7.99472	17.5736	16.3015	18.7945	3.71763e-05	1.03563	up
gene10274	24	61	34	109	97	141	0.370618	0.802048	0.458668	1.46732	1.28729	1.8407	0.000992375	1.48614	up
gene10275	13	22	14	98	95	80	0.656099	1.14235	0.887512	5.377	4.49315	3.3666	3.49774e-06	2.42176	up
gene10278	79	60	59	293	380	336	2.17846	1.72952	1.40532	7.85284	10.0903	9.65913	4.48014e-13	2.29214	up
gene1028	279	209	202	130	122	103	5.45217	3.74186	3.9918	2.63486	2.3217	2.01914	0.00215833	-1.01404	down
gene10281	11243	11134	10198	294	860	433	516.026	505.26	462.733	13.5997	38.753	20.5763	1.1729e-39	-4.41957	down
gene10282	7	6	4	285	127	254	0.248484	0.212329	0.161842	9.56548	4.25899	8.5364	2.40772e-10	5.23837	up
gene10283	1552	1530	1583	4102	3817	4437	33.7737	32.072	33.3213	95.7281	84.5604	101.297	4.24216e-07	1.34855	up
gene10288	1077	915	1365	380	563	490	16.6831	13.9407	21.1107	5.61596	8.39196	7.27234	5.44417e-06	-1.28678	down
gene10293	121	69	48	16	15	14	1.82261	1.03424	0.732602	0.249886	0.235432	0.223639	0.00191668	-2.45759	down
gene10294	74	99	71	29	42	23	3.99548	5.56043	3.96274	1.66496	2.43667	1.36844	0.00438243	-1.43345	down
gene10295	547	664	705	246	335	359	12.8081	15.2072	17.8321	7.09901	8.36179	9.97395	1.11111e-05	-1.08621	down
gene10297	43	80	69	204	218	218	5.00584	9.39127	8.76914	25.855	28.402	29.1501	2.63766e-06	1.67919	up
gene10298	1286	1135	1224	519	481	478	34.2266	29.0711	32.6547	14.9149	12.6272	12.3576	6.14909e-09	-1.35837	down
gene10301	221	308	258	126	115	149	6.91016	9.56594	7.91668	3.88445	3.53308	4.63614	0.000706356	-1.07012	down
gene10303	42	40	30	199	235	219	1.73204	1.94469	1.3058	8.20254	10.4048	8.83299	4.16394e-11	2.48667	up
gene10308	843	631	1071	311	343	342	11.6011	7.95247	14.1572	4.04065	4.43939	4.32919	5.54993e-05	-1.4109	down
gene10310	1124	1240	982	214	380	290	197.458	229.87	175.703	38.4785	68.2781	53.7974	4.71286e-17	-1.97911	down
gene10314	1492	750	1016	441	386	358	33.1799	17.1242	22.563	13.9219	12.2532	10.3875	0.00164207	-1.51394	down
gene10322	58	86	71	25	25	26	17.3397	26.2336	21.1384	7.62398	7.68835	8.16027	0.00318145	-1.55742	down
gene10327	178	138	101	341	278	300	4.87433	3.74293	3.16368	10.7131	9.53546	10.3763	0.000359016	1.08515	up
gene10328	136	175	163	482	553	552	3.52566	3.53696	3.23709	8.43752	10.6139	9.95866	1.94178e-10	1.68563	up
gene10332	4915	4770	4060	337	373	340	528.819	517.74	441.449	36.7293	40.6585	37.1277	6.78808e-42	-3.76714	down
gene10333	128	64	103	4	9	7	3.13325	1.42157	1.97241	0.113955	0.240991	0.30675	1.1003e-09	-3.94204	down
gene10338	3	3	2	17	10	16	0.359738	0.370905	0.235743	1.73083	1.01154	1.60292	0.00292865	2.37164	up
gene10342	661	834	548	89	182	98	16.4255	19.9064	13.5452	2.3403	5.94604	2.36832	9.28929e-13	-2.52779	down
gene1035	489	567	721	38	45	26	5.18017	6.00335	7.71443	0.423164	0.484224	0.275025	2.14261e-26	-4.08386	down
gene10363	106	132	107	15	30	16	3.4571	5.01242	3.8598	0.467784	0.86666	0.524457	9.12541e-08	-2.55861	down
gene10364	13	17	12	61	42	68	0.483455	0.508004	0.303507	1.84368	1.10244	1.70669	0.000819449	1.96943	up
gene10381	299	271	301	132	144	156	11.9738	10.6012	11.5938	5.11517	5.53236	5.91807	0.000454609	-1.06897	down
gene10385	87	80	98	449	418	484	4.55825	4.3508	4.79678	24.1711	22.6486	26.0386	1.50126e-15	2.29314	up
gene10386	1087	1089	1273	358	347	353	20.8137	20.8814	24.4169	6.88079	6.67388	6.79363	5.27426e-14	-1.76158	down
gene10391	205	146	169	356	431	385	8.93682	5.81796	6.74871	14.1644	18.2083	15.2805	7.26203e-05	1.1154	up
gene10394	1154	1233	1418	211	260	219	147.151	173.888	188.123	32.0385	35.9538	31.9033	4.42738e-26	-2.52086	down
gene10400	395	356	377	1568	1290	1266	7.764	7.78447	7.40171	33.8395	27.1415	27.0503	9.48785e-15	1.8149	up
gene10404	59	54	60	145	147	134	8.89116	8.24661	9.15244	22.1603	22.0757	20.4246	0.00244657	1.24362	up
gene10406	43	43	26	14	19	1	1.70416	1.84976	1.04713	0.818332	0.765446	0.0646496	0.00609689	-1.77388	down
gene1041	251	215	207	48	95	78	19.6231	16.9531	16.3572	3.80217	7.53843	6.20418	1.46077e-06	-1.66579	down
gene10412	413	370	244	5279	4923	5511	24.9655	19.1025	16.1357	361.814	367.103	384.897	1.07337e-42	3.87956	up
gene10413	118	140	140	232	331	298	10.2045	12.2426	11.2114	21.2947	27.8623	26.4746	0.000661789	1.05472	up
gene10417	35	16	16	116	109	95	4.1061	1.90019	1.95208	13.5546	12.6363	11.0929	6.10503e-06	2.20137	up
gene10434	5382	6294	6425	3112	2998	3256	998.707	1187.83	1212.76	590.063	573.961	621.151	0.000704399	-1.00754	down
gene10435	4	11	3	102	83	78	0.18254	0.421304	0.128267	3.52446	2.88545	2.67183	1.22551e-10	3.8135	up
gene10440	12348	7709	8264	2123	2937	2772	794.742	498.85	535.244	137.646	190.3	179.732	1.01059e-06	-1.91187	down
gene10442	4118	2443	3156	1234	1410	1378	136.427	81.167	104.904	41.0357	46.8359	45.8244	8.84766e-05	-1.32933	down
gene10447	47	69	57	353	220	263	1.44465	2.25371	1.71606	10.2034	6.58845	8.02687	2.28268e-08	2.21792	up
gene10452	12482	8963	9303	710	850	600	852.021	615.26	638.755	50.1065	59.0239	42.4805	9.90138e-31	-3.8876	down
gene10453	53	22	21	0	4	0	4.42728	1.9083	1.81947	0.0511589	0.379378	0.0686972	0.000350082	-4.64811	down
gene10456	1664	2454	1785	82	267	106	76.1187	111.223	85.7536	3.61669	11.7426	4.57448	1.09986e-20	-3.75817	down
gene10457	121	121	96	23	30	25	2.39021	2.53633	1.88287	0.472818	0.6232	0.504348	3.60869e-06	-2.17279	down
gene10461	252	113	90	1230	1312	1030	8.16884	3.55213	2.82389	39.5249	42.6512	32.4994	8.28487e-33	2.91819	up
gene10466	364	298	227	658	570	665	15.0698	11.8654	8.33219	26.3962	23.8031	29.1159	3.36152e-05	1.03481	up
gene10469	240	195	219	451	550	567	7.50613	5.64068	7.46209	13.5928	17.0857	17.5692	3.81484e-06	1.20397	up
gene1047	614	743	377	56	49	30	96.5916	118.39	60.158	9.05486	7.83453	4.83894	2.97675e-10	-3.7372	down
gene1048	560	437	715	118	157	161	13.1447	10.367	16.862	2.77005	3.69203	3.83687	3.80515e-08	-2.03179	down
gene10483	270	278	233	847	570	674	5.39191	5.56353	4.66661	16.7751	11.2845	13.3597	1.07786e-06	1.36611	up
gene10490	1768	1022	1215	562	279	380	53.2561	30.862	36.704	16.9049	8.42352	11.3944	5.84458e-05	-1.76648	down
gene10493	759	479	897	157	189	183	32.9082	20.8487	39.125	6.85171	8.22414	8.04529	5.20747e-06	-2.07058	down
gene10494	325	342	214	188	102	137	3.7896	3.97351	2.45651	2.16261	1.19597	1.60189	0.00174276	-1.09842	down
gene10497	681	557	625	296	316	320	25.068	20.5048	23.0725	10.8928	11.6513	11.8538	2.06976e-05	-1.05608	down
gene105	48	30	37	14	9	5	1.45533	0.946975	1.12651	0.430508	0.270307	0.182414	0.00134297	-2.09004	down
gene10500	800	1243	934	52	52	69	32.6994	51.2421	38.3453	2.18011	2.19386	2.76286	1.16436e-21	-4.16285	down
gene10503	58	68	27	89	178	159	6.29214	7.45922	3.03039	9.80556	19.5705	17.4683	0.00428147	1.4183	up
gene10509	18	8	10	1312	1047	1555	0.935766	0.56154	0.688153	60.4935	58.0182	69.6802	4.40576e-51	6.70907	up
gene10514	194	125	187	528	431	490	4.30628	2.84304	3.88085	12.4299	9.18638	12.0486	5.24448e-08	1.46217	up
gene10519	591	789	1057	278	280	283	13.6648	18.5163	24.6882	6.46537	6.55195	6.59001	8.5436e-05	-1.59251	down
gene10526	83	96	146	7	17	7	2.19965	2.21456	4.06796	0.219232	0.482582	0.203763	3.72484e-09	-3.45021	down
gene10527	279	283	201	98	109	95	14.7154	15.851	8.08229	2.86729	3.83184	3.75506	1.75193e-05	-1.3936	down
gene10528	47	46	46	238	150	208	0.558751	0.556819	0.558857	2.84307	1.79027	2.48236	6.14232e-08	2.04524	up
gene10530	765	493	652	218	267	201	25.0627	12.8988	19.1885	9.48352	12.0381	9.36635	2.13876e-07	-1.53392	down
gene10532	1559	2036	2634	181	336	404	576.312	775.939	1009.66	69.8846	129.139	156.062	1.87066e-10	-2.8186	down
gene10533	448	130	1318	0	0	4	165.218	49.4301	503.367	0.233506	0.246808	1.56961	0.000974554	-8.95559	down
gene10534	1111	344	1311	4	5	6	795.628	261.476	1008.83	3.78244	3.98599	5.09286	1.85371e-08	-7.58501	down
gene10535	58	53	75	10	21	10	2.66976	2.46498	3.51669	0.48737	1.02883	0.465365	9.88707e-05	-2.24079	down
gene10537	260	309	361	24	21	53	16.4626	20.0129	22.5459	1.31858	1.22342	2.49338	1.86707e-21	-3.30579	down
gene10540	369	321	319	8	42	26	9.95234	7.96357	9.75907	0.196649	1.03876	0.536267	3.79669e-27	-3.79287	down
gene10543	11	16	4	135	205	195	0.412592	0.537258	0.179214	4.26849	6.52429	6.452	4.68264e-18	4.05125	up
gene1055	196	123	139	672	963	1029	11.2344	7.11458	8.02606	38.6981	55.3798	59.2791	5.63116e-14	2.48216	up
gene10552	149	68	46	527	379	229	1.83394	0.895584	0.590383	6.61779	4.78847	2.79648	0.00210149	2.05811	up
gene10564	343	318	543	56	33	44	14.626	14.6447	22.9052	2.48384	1.55239	2.095	3.63912e-09	-3.23346	down
gene10565	7	7	6	168	105	101	0.223534	0.179163	0.150539	3.95214	2.44612	2.35217	3.70903e-11	4.17141	up
gene10572	4036	3506	3460	769	930	990	557.702	490.063	484.701	107.917	130.381	139.091	6.79874e-16	-2.0902	down
gene10578	2679	1433	2599	719	661	962	79.9151	42.8549	77.7596	21.5236	19.7787	28.7984	0.000392301	-1.57587	down
gene1058	6	10	3	31	19	30	0.112138	0.162014	0.0656226	0.542719	0.340128	0.537734	0.0047385	2.01908	up
gene10588	42742	25974	43324	372	696	596	1048.14	645.557	1062.43	9.38186	17.6122	15.1834	6.24275e-28	-6.13246	down
gene10589	157	137	84	14	21	34	19.946	17.707	10.8942	1.81958	2.84854	4.41169	5.86284e-07	-2.51284	down
gene10594	2455	2504	2327	536	657	624	34.8321	35.5633	33.0585	7.62441	9.34085	8.87465	4.10877e-17	-2.06112	down
gene10597	3	3	1	60	56	44	0.15458	0.25788	0.0503819	2.66235	2.59147	2.16433	1.59959e-09	4.46012	up
gene10603	53	82	62	256	254	214	1.74812	2.62825	2.02115	8.2881	8.15739	6.99565	1.2955e-07	1.82131	up
gene10604	238	292	244	84	91	81	7.77727	8.04951	7.24739	2.01547	2.72881	2.18015	4.59506e-07	-1.65307	down
gene10607	1281	1802	1345	348	484	331	40.8542	54.2735	41.122	10.7888	15.1229	10.6938	9.55713e-12	-1.98648	down
gene10614	295	284	181	75	96	80	16.4374	14.6381	9.02446	4.25955	4.74561	3.29479	2.15428e-06	-1.6552	down
gene10617	16	13	8	240	163	115	0.623357	0.541132	0.328092	9.13389	6.10567	4.36613	1.67909e-07	3.75492	up
gene10640	12001	13776	12268	1520	1675	1549	907.778	1049.58	936.018	115.744	127.763	118.036	2.28057e-20	-3.06058	down
gene10641	554	871	697	205	221	210	55.1879	86.8561	69.8041	20.6456	19.7099	20.7271	2.30659e-08	-1.79569	down
gene10642	764	485	396	182	194	187	65.8793	42.6287	33.9654	15.9333	16.991	16.1757	0.00109884	-1.6027	down
gene10651	58418	54353	58741	12352	14884	15067	3406.41	3182.7	3443.24	724.703	872.701	884.497	1.57504e-06	-2.07715	down
gene10653	9	11	4	183	171	144	0.671469	0.675418	0.19931	14.5473	10.8254	11.1541	2.01058e-18	4.31999	up
gene10654	2857	3039	3169	906	1182	1088	344.584	367.131	385.783	109.761	142.29	131.826	5.59317e-10	-1.57111	down
gene10659	166	173	154	434	438	461	32.8117	34.6089	30.8863	87.1989	87.8935	92.6651	4.67654e-07	1.37825	up
gene1067	81	74	60	233	146	210	2.92407	2.91735	2.1646	8.36158	5.51129	7.94109	0.000116202	1.39924	up
gene10671	220	183	250	1705	1553	1954	11.2924	9.4471	12.9144	87.9833	80.0834	100.839	9.83253e-34	2.93974	up
gene10676	2966	230	6116	12	20	38	69.6372	6.09128	148.02	0.235234	0.35611	0.897914	0.00296605	-7.11738	down
gene10677	1329	202	2539	15	25	26	34.2522	4.92347	65.8075	0.44602	0.699724	0.666811	0.00323705	-6.00662	down
gene1068	79	92	80	216	251	206	5.36936	6.41182	5.76209	16.7742	17.1474	15.2544	7.33129e-05	1.36589	up
gene10689	0	1	2	94	136	152	0	0.0461812	0.206091	4.55593	6.66886	6.67676	1.12742e-22	6.93058	up
gene10692	290	368	296	827	594	763	4.65608	5.90447	4.76101	13.2944	9.54439	12.2528	2.82768e-06	1.13926	up
gene10696	1452	1517	1039	4080	4585	5366	114.378	120.338	82.5087	324.182	364.102	426.474	7.10286e-11	1.75033	up
gene1070	21	3	14	241	268	387	1.79843	0.370092	1.29378	20.352	22.2073	33.5257	2.21688e-18	4.5024	up
gene10702	56	35	28	530	386	364	5.27987	2.83887	2.49385	44.2086	31.9803	31.1985	3.23231e-17	3.37362	up
gene10706	13	7	12	158	141	143	1.78359	1.00571	1.59938	21.1398	18.7842	19.037	2.57949e-14	3.73218	up
gene10714	291	330	286	735	777	927	8.15886	9.26756	8.04252	20.599	21.7934	26.005	1.0963e-08	1.36963	up
gene10717	56	61	57	269	232	232	0.738048	0.811832	0.750872	3.53123	3.06016	3.03573	6.82786e-09	2.01886	up
gene1072	131	235	73	800	1349	1604	10.1108	16.3312	5.39737	57.9396	96.5522	117.225	7.14775e-08	3.03635	up
gene10720	16	17	13	589	536	576	3.7341	4.19215	3.14776	140.545	127.732	137.427	4.88146e-53	5.15251	up
gene10730	311	185	339	14	32	26	57.6977	34.949	64.0287	2.64679	6.21186	4.94631	4.36376e-11	-3.59579	down
gene10747	983	929	533	1196	2073	2168	43.6488	37.8914	16.3846	56.563	86.3616	97.6875	0.00760382	1.09424	up
gene10748	966	824	809	2194	1963	2098	50.9501	43.6876	42.911	116.399	104.101	111.346	6.60206e-07	1.21113	up
gene10753	517	638	420	229	299	190	11.6194	13.8544	9.55065	4.87796	6.51665	3.95068	4.97785e-05	-1.19012	down
gene10754	3557	3786	5897	1342	1504	1151	49.6446	52.9419	82.4607	18.676	20.9657	16.0501	3.09023e-05	-1.78522	down
gene10756	644	416	487	91	185	152	34.1095	21.6865	23.9316	4.89976	9.21385	7.27316	4.20341e-08	-1.91288	down
gene10759	1024	1052	1298	3418	2185	2420	8.50341	8.82479	11.125	28.6762	18.5801	20.6166	0.000395009	1.19501	up
gene10770	5635	4205	5109	36	30	38	359.513	268.841	326.437	2.33864	1.89694	2.43749	4.86016e-103	-7.22342	down
gene10771	3554	3422	3705	526	614	627	256.706	248.65	269.444	38.3432	44.7094	45.7122	1.27995e-24	-2.65326	down
gene10783	3866	3584	2958	256	445	581	446.612	418.024	345.439	29.9936	52.0641	68.0283	3.80576e-32	-3.08086	down
gene10784	770	843	882	334	349	417	20.2245	23.8978	25.3869	7.50781	8.14831	9.60485	1.87927e-07	-1.23916	down
gene10791	285	335	236	116	158	150	15.2315	17.9479	12.6507	6.23709	8.5121	8.06739	0.000481734	-1.07153	down
gene10800	361	382	361	1014	925	949	11.4647	12.7901	11.5831	33.2759	29.831	30.2405	1.64354e-08	1.3311	up
gene10803	114	75	86	426	295	337	1.87922	1.04482	1.69399	8.01418	5.70264	6.63102	4.3828e-10	1.88947	up
gene10805	681	678	693	168	164	198	16.5851	17.1615	18.6029	5.17403	5.2366	5.84507	1.20967e-15	-2.01006	down
gene1081	740	726	628	3188	1952	1868	5.66187	5.67862	5.09408	24.477	15.2224	14.5807	0.000325741	1.68935	up
gene10814	1	0	0	17	18	15	0.054113	0	0	0.713476	0.721642	0.612284	4.63037e-07	5.5925	up
gene10820	80	53	9	476	332	1036	2.79122	1.84972	0.335669	16.6177	11.5833	36.1297	0.00175638	3.64249	up
gene10821	122	140	91	645	723	1009	2.59608	2.89271	1.97432	14.0743	15.1686	21.4352	2.89749e-12	2.69347	up
gene10822	4	3	4	56	38	86	0.100229	0.0960241	0.112997	1.64485	0.790359	2.2647	1.23317e-06	3.97527	up
gene10825	165	125	61	420	451	543	15.5236	11.7216	5.77532	39.4415	42.5124	51.5672	1.88288e-12	1.95398	up
gene10826	148	117	107	462	576	630	4.67348	3.71308	3.59008	16.7549	21.0906	23.7341	3.64911e-15	2.10721	up
gene10827	45	20	40	725	256	447	6.91151	3.09475	6.27703	111.379	39.3101	68.8347	0.00012196	3.71367	up
gene10829	489	489	475	164	182	116	14.4501	11.178	12.8585	4.58973	4.79205	3.7169	1.89244e-10	-1.70912	down
gene10845	7324	7785	7067	2391	2953	2983	250.888	267.429	242.799	81.7971	101.023	102.23	9.93862e-07	-1.47092	down
gene1085	2	3	4	52	38	58	0.0747129	0.114895	0.14594	1.60545	1.15388	1.78377	3.33739e-08	3.98229	up
gene10854	1275	1065	947	392	502	452	53.2171	44.6603	39.785	16.4289	20.9756	18.9596	8.96074e-09	-1.34532	down
gene10855	115	35	67	271	331	250	1.92623	0.564335	1.15553	4.50908	4.95399	4.10188	4.808e-09	1.91743	up
gene10857	23	40	43	3	7	9	1.10518	1.91092	2.04854	0.172722	0.36606	0.463803	0.000213333	-2.54199	down
gene10862	16	24	24	56	67	62	0.675511	1.01316	1.01617	2.39028	2.85987	2.65708	0.0085742	1.47333	up
gene10868	545	532	543	1400	1522	1711	44.4602	43.7223	44.9547	115.77	125.607	141.337	5.29315e-10	1.45853	up
gene10873	1204	1092	1282	532	653	676	57.6869	52.5382	61.7115	25.6205	31.4671	32.5884	2.33194e-05	-1.00097	down
gene10876	719	686	688	70	140	149	198.659	193.925	195.381	20.1026	39.9612	42.6189	8.97214e-24	-2.60356	down
gene10880	625	629	557	1320	1320	1360	7.43382	7.6309	6.71992	17.8133	17.7538	18.3491	4.12747e-06	1.08662	up
gene10881	963	1340	697	70	136	48	36.0399	50.7019	28.7755	2.80476	5.15683	1.72505	1.09751e-09	-3.61988	down
gene10886	463	226	417	147	192	145	18.8653	9.24	17.0669	6.04578	7.85701	5.9458	0.00679924	-1.24925	down
gene10895	802	1597	1052	496	464	535	31.8014	65.7316	42.8509	20.0967	19.3781	22.8936	0.00790759	-1.26411	down
gene10898	33	50	39	130	209	187	1.22336	1.82951	1.48803	4.96918	8.04208	7.10383	2.47397e-07	2.04903	up
gene109	11	5	2	66	61	125	0.365182	0.202142	0.079262	2.33883	2.01869	4.42086	5.84663e-06	3.75124	up
gene10903	65	49	75	190	145	210	2.98398	2.25395	3.46944	8.71986	6.67195	9.65024	9.02403e-05	1.47146	up
gene10905	134	136	181	500	463	495	1.58608	1.39911	1.78049	6.10525	5.60592	4.84885	1.41515e-09	1.63595	up
gene10906	360	302	421	70	111	80	9.45827	7.50262	9.76839	1.69275	2.99452	1.89758	2.14405e-12	-2.11134	down
gene1091	200	279	155	54	100	84	6.7868	9.34768	5.15896	1.8447	3.42092	3.00917	0.000692506	-1.47268	down
gene10912	11	3	3	34	44	62	0.383794	0.131202	0.124998	1.18225	1.52058	2.12762	8.3328e-06	2.98529	up
gene10913	0	0	0	24	28	23	0	0	0	1.14182	1.33096	1.11145	1.53602e-09	Inf	up
gene10920	555	547	669	1559	1814	1827	17.8142	17.6153	21.5488	50.1838	58.3994	58.8471	2.50579e-10	1.4962	up
gene10928	119554	116930	144767	697	1211	1627	8442.37	8305.01	10293.7	49.6669	86.1869	115.864	3.00131e-34	-6.81323	down
gene10929	14413	17075	12648	551	788	654	1076.5	1283.15	951.582	41.5477	59.3219	49.3235	4.59037e-37	-4.52691	down
gene10930	11244	22513	24440	637	1251	2270	504.734	1000.96	1099.81	28.0465	55.795	103.613	2.69804e-08	-3.86931	down
gene10931	33894	45150	41557	2335	2997	2765	1269.95	1696.85	1562.75	87.8647	112.758	104.062	6.43947e-22	-3.95484	down
gene10935	75	79	59	584	459	398	1.59756	1.68783	1.29881	12.1058	9.21061	7.83386	2.08593e-15	2.70358	up
gene10944	531	760	625	321	259	114	11.0431	15.477	11.8067	6.7542	5.7593	2.78347	4.43144e-06	-1.51881	down
gene10947	1642	1767	1274	322	462	424	369.432	403.923	294.191	74.7218	106.068	96.046	1.44128e-16	-2.01285	down
gene10958	604	770	939	34	45	60	6.27499	8.15047	9.82859	0.360556	0.482772	0.630049	5.65987e-23	-4.11616	down
gene10960	286	321	267	782	595	734	4.311	5.31101	4.04091	11.7167	8.98935	10.0408	6.65487e-07	1.21653	up
gene10968	7	5	3	34	27	18	0.108013	0.0741923	0.05525	0.507509	0.406764	0.282292	0.0013198	2.3439	up
gene10974	541	588	486	70	216	81	50.0852	56.671	46.3343	7.39773	22.2115	7.9628	3.10668e-16	-2.19774	down
gene1098	0	1	0	9	12	8	0	0.0747082	0	0.54039	0.76345	0.483717	9.72857e-06	4.79968	up
gene11	0	1	0	121	167	156	0	0.0412579	0	3.68413	4.93071	4.66395	1.21369e-27	8.73515	up
gene110	72	61	71	375	302	304	1.71139	2.05066	1.54638	12.3476	9.38821	9.87913	3.5345e-12	2.21033	up
gene11017	8235	7513	7367	2085	2211	1736	223.083	205.29	200.098	129.329	131.921	101.501	2.02144e-11	-1.99427	down
gene11018	3026	2211	1368	14722	6960	8713	65.5838	47.9868	29.6701	320.054	151.289	189.496	0.00114792	2.15046	up
gene11020	2514	1396	1156	13444	5640	6991	50.4256	28.0502	23.2329	270.186	113.336	140.514	0.00453801	2.31296	up
gene11022	1263	1914	1664	466	488	331	60.7947	92.0249	80.7669	22.7432	23.6336	16.1724	1.51915e-10	-1.96992	down
gene11023	1831	1310	1919	607	545	436	35.2073	24.8464	36.9397	11.7859	10.6168	8.59154	7.38575e-10	-1.7273	down
gene11025	701	866	857	78	152	90	16.2581	20.0343	20.6177	2.52973	3.61799	2.32253	4.44204e-31	-2.98044	down
gene11027	4367	4642	4295	527	688	746	325.648	348.267	322.601	39.6466	51.7527	56.1256	8.87365e-26	-2.82047	down
gene11040	4	8	13	54	34	39	0.10704	0.191909	0.287255	1.1754	0.749309	0.815428	0.000452539	2.28885	up
gene11042	265	571	343	31	59	47	3.79198	8.6624	5.13191	0.431168	0.770635	0.653853	1.25884e-05	-3.16518	down
gene11060	2230	1798	1765	341	448	463	254.634	207.316	203.882	39.5025	51.7569	53.6186	3.28238e-21	-2.26785	down
gene11061	33	53	44	191	159	152	1.21709	1.94199	1.58657	6.99796	5.83281	5.59437	2.25752e-06	1.8932	up
gene11063	1944	2147	1881	4054	4209	4708	54.0497	59.8433	52.4407	113.332	117.776	131.727	0.00010719	1.06183	up
gene11064	1445	1399	963	110	183	225	113.726	110.926	76.4622	8.74844	14.5577	17.9288	7.54309e-17	-2.93681	down
gene11068	288	318	292	701	695	850	20.0109	22.2072	16.315	42.1748	41.0468	49.6404	1.73588e-07	1.26532	up
gene11071	195	235	271	48	42	29	3.73695	4.92217	5.61354	0.939055	0.846994	0.644254	6.93628e-13	-2.61383	down
gene11075	335	398	324	127	191	119	81.22	98.4991	80.4056	31.6811	47.4735	29.7374	4.10348e-06	-1.33199	down
gene11076	1182	980	1145	336	402	363	109.776	91.7064	107.311	31.5856	37.6939	34.1317	2.12123e-12	-1.64395	down
gene11081	77	44	37	362	251	285	1.40524	0.786024	0.676008	6.37998	4.42105	5.0506	4.39329e-13	2.45312	up
gene11089	972	1120	986	2139	2282	2239	20.0268	22.6293	20.9135	44.0228	47.7187	46.1102	1.96599e-05	1.0565	up
gene11090	117	145	87	414	496	500	5.86236	7.30234	4.39809	20.8354	25.2329	25.2034	1.78115e-12	1.95701	up
gene11092	82	115	99	314	315	371	1.31357	1.85088	1.58353	5.06407	5.11113	5.92699	2.44198e-08	1.69883	up
gene11096	13	22	12	125	76	96	0.233813	0.434007	0.2323	2.2173	1.34597	1.72422	4.03681e-07	2.60513	up
gene11112	285	569	302	7	7	4	2.87977	5.01723	2.66804	0.082622	0.071733	0.0492991	7.11885e-11	-6.06056	down
gene11113	14137	18287	12913	763	1418	1351	340.153	442.401	309.637	18.2954	34.0883	32.5511	4.58169e-27	-3.74171	down
gene11114	2314	3587	1984	88	126	138	69.8553	110.297	60.1181	2.65851	3.65698	3.90488	5.77268e-13	-4.54422	down
gene11116	519	421	456	151	143	192	41.4354	33.8033	36.5366	12.1705	11.5571	15.5526	4.7211e-09	-1.57925	down
gene11118	912	862	1312	207	118	82	17.044	15.5662	24.3824	3.91947	2.14809	1.51554	1.3534e-12	-2.9754	down
gene11119	5441	4574	4527	281	584	403	214.918	193.752	182.442	12.526	23.2835	16.2862	8.55918e-38	-3.57871	down
gene11124	3791	3199	3703	1702	1901	1876	124.784	105.581	122.303	56.2479	62.8103	61.9696	0.000135728	-1.02181	down
gene11125	2555	2412	2652	834	1025	1236	181.981	171.147	189.97	60.213	72.6531	86.3266	5.11367e-08	-1.35796	down
gene11130	2049	3282	2193	82	154	118	32.9473	54.0356	36.1576	1.28562	2.6228	2.0143	1.00905e-17	-4.46912	down
gene11131	453	412	626	184	251	330	7.17882	6.31918	9.85891	3.14234	3.8616	6.30954	0.00234301	-1.02218	down
gene11134	435	399	355	168	183	126	29.0907	26.8545	23.8967	11.3542	12.3774	8.53096	8.51137e-07	-1.37354	down
gene11136	51	68	45	254	137	161	3.6605	4.8401	3.30016	18.4203	9.75711	11.598	0.000944693	1.69751	up
gene11140	157	61	127	24	30	23	16.311	6.49103	13.3926	2.55846	3.25194	2.49098	0.00118603	-2.22019	down
gene11143	319	436	327	152	223	161	16.3115	22.4002	16.8298	7.93231	11.4768	8.32175	0.00016373	-1.07142	down
gene11145	8856	8535	8781	3788	4490	4392	308.185	298.441	306.759	132.453	157.19	153.722	0.00055984	-1.10409	down
gene11159	72	69	72	506	502	458	2.31546	2.19769	2.05306	15.2953	14.9045	13.904	4.25818e-21	2.72662	up
gene1116	40	96	15	130	296	280	1.56554	3.66837	0.632745	5.01459	11.4653	10.9532	0.00124512	2.16499	up
gene11160	0	1	0	20	31	22	0	0.157362	0	2.50862	3.94489	2.85869	2.20522e-08	6.13061	up
gene11163	2	2	1	10	7	13	0.0583322	0.0597706	0.0284657	0.227614	0.170361	0.305563	0.00233113	2.52908	up
gene11164	136	156	165	412	386	483	1.80599	2.12553	2.21916	5.57189	5.40415	6.577	2.49389e-07	1.42974	up
gene11179	112	108	163	27	29	17	14.6572	18.8559	25.7078	7.53864	6.43886	2.71296	8.42594e-08	-2.44761	down
gene1118	75	98	28	197	201	353	5.6552	6.46553	1.89123	14.2476	13.8018	25.2409	0.00112381	1.84396	up
gene11180	437	402	431	208	232	215	20.2131	18.137	19.8143	10.1924	10.0889	10.5424	0.000188665	-1.01226	down
gene11192	476	474	364	988	1010	1047	14.4072	14.5816	11.1262	30.1484	31.1215	32.004	9.06576e-07	1.15594	up
gene11198	27	17	13	104	90	116	1.65994	1.37114	0.337852	6.37831	5.02092	6.24029	1.67743e-06	2.3878	up
gene11202	18745	14966	21504	2213	4513	3018	721.909	578.283	831.514	85.4959	174.389	116.665	1.93857e-13	-2.56189	down
gene11203	6461	7321	7718	1395	1853	1200	412.507	475.125	495.916	90.684	120.539	76.8752	1.47801e-15	-2.33051	down
gene11205	1276	957	733	2614	2553	3171	46.5347	34.5425	26.8715	95.6014	93.6014	116.488	9.62424e-09	1.43487	up
gene11213	40	34	34	4	7	7	6.11269	4.40791	5.30843	0.649046	0.679128	0.995874	0.000120941	-2.64411	down
gene11214	61869	57545	77407	7107	12733	7964	3850.95	3600.43	4847.84	445.364	797.441	499.329	7.55136e-11	-2.88238	down
gene11215	77	77	77	3	8	8	1.2645	1.25886	1.26991	0.0612869	0.136412	0.137135	1.05916e-09	-3.66487	down
gene11216	210	217	222	49	70	48	9.99361	10.3808	10.6397	2.35668	3.36057	2.30475	1.87915e-08	-2.01609	down
gene11219	1076	937	1040	66	127	130	38.1851	33.3013	37.0019	2.36557	4.49464	4.63725	4.96239e-39	-3.30041	down
gene1122	2	3	4	27	19	20	0.069413	0.106726	0.135559	0.771319	0.544979	0.575287	0.000290796	2.81869	up
gene11220	228	270	177	893	896	983	15.6964	20.6171	14.0596	61.7948	67.2133	65.8758	1.58796e-16	1.98126	up
gene11225	122	154	93	561	484	449	4.67421	5.90921	3.73733	21.6568	18.6799	17.2373	7.27745e-13	1.96211	up
gene11226	1	5	2	20	16	17	0.0428401	0.150846	0.0718499	0.627377	0.521199	0.564164	0.000763989	2.67132	up
gene11233	90	69	79	481	480	582	2.53197	1.96522	2.29604	12.9084	12.9508	15.5418	1.16433e-20	2.63978	up
gene11235	770	707	799	2912	1817	1959	6.67792	6.48809	7.41978	24.0942	15.8637	16.9903	8.28809e-05	1.50095	up
gene11244	72	94	93	364	335	366	4.87263	6.3185	6.17675	24.7989	22.8136	24.6089	6.68711e-11	1.98296	up
gene11245	884	846	701	327	449	422	29.6923	29.5816	25.0082	12.5955	16.8313	17.1242	6.22975e-06	-1.07876	down
gene11246	1323	2674	1473	345	409	400	46.4605	84.9556	48.5614	12.1286	13.2932	13.5217	0.000399981	-2.30279	down
gene11248	6894	3792	4589	770	1296	1125	293.273	158.947	196.257	30.9696	54.6725	46.7564	3.11609e-06	-2.31721	down
gene11251	6	2	6	25	16	20	0.0860363	0.0352351	0.0838955	0.356367	0.233833	0.284765	0.00584064	2.06894	up
gene11260	345	562	540	131	160	122	8.92123	16.7053	16.0139	4.18351	4.16129	3.3227	3.53929e-07	-1.8666	down
gene11262	132	104	102	30	35	15	7.67221	6.44485	5.97439	1.89229	2.18309	0.908507	4.9353e-06	-2.13407	down
gene11269	30	87	63	300	188	221	0.758336	2.15564	1.58554	7.56713	4.86613	5.8207	4.77153e-06	1.92229	up
gene11271	100	87	90	34	51	21	4.4929	2.98876	3.0927	1.34807	1.86026	0.804203	0.00272463	-1.44254	down
gene11273	54	103	55	191	127	143	7.38024	13.3952	5.81422	24.4354	16.3926	16.7115	0.00692149	1.0658	up
gene11274	22	35	24	3	5	8	3.65907	5.90024	4.0235	0.611526	0.971141	1.36906	0.00086299	-2.40046	down
gene11279	3	6	2	9	17	25	0.276479	0.474185	0.180781	0.686147	1.30848	1.90409	0.00902328	2.15245	up
gene11280	17	16	10	98	56	50	3.03103	2.90162	1.93699	17.8005	10.0469	9.09206	0.000671285	2.19387	up
gene11283	573	560	521	262	268	254	20.7816	18.6204	16.4815	8.78617	9.23911	8.48743	8.3328e-06	-1.13353	down
gene11285	2	0	3	59	35	58	0.444077	0	0.275247	10.4873	5.57998	9.81305	4.89262e-10	4.87033	up
gene1129	196	204	326	96	152	87	5.5655	5.81257	9.26282	2.73141	4.34224	2.48334	0.00737861	-1.17433	down
gene11296	279	316	238	636	653	632	11.6374	13.738	9.87025	22.3315	25.3776	23.1439	3.86893e-06	1.14891	up
gene113	899	1506	1086	37	54	72	45.5653	66.9576	49.1641	2.26608	2.59654	4.0991	9.79704e-18	-4.48044	down
gene11300	241	227	247	565	628	573	14.0242	11.5893	14.2382	35.0124	36.725	35.2782	8.68136e-07	1.24747	up
gene11310	283	340	311	79	81	51	19.1813	27.2674	23.0349	5.36252	5.56093	4.055	4.40462e-12	-2.20197	down
gene11313	121	250	251	46	58	70	8.75511	20.5995	22.1565	3.89184	5.95642	6.43271	0.000574551	-1.89728	down
gene11315	8812	5750	6224	895	1365	919	229.666	154.577	164.52	23.2513	35.7635	23.9111	8.35367e-13	-2.76623	down
gene11321	139	75	68	3	7	4	10.5003	5.73707	5.19585	0.276782	0.5376	0.371657	3.02038e-07	-4.39053	down
gene11324	30	27	30	146	114	85	5.51828	5.03974	5.46873	26.6026	20.8863	15.6346	3.3026e-05	1.93315	up
gene11325	231	140	175	635	608	506	7.98654	4.86579	6.09744	22.0515	21.0858	17.5496	3.03874e-10	1.62425	up
gene11329	0	0	0	20	20	34	0	0	0	1.35521	1.29757	2.31851	1.74616e-09	Inf	up
gene11332	1713	1630	1589	361	367	392	346.526	335.367	328.073	74.7048	76	81.2382	1.94497e-20	-2.19549	down
gene11333	1322	1079	1104	279	323	334	18.265	14.9204	15.959	3.96403	4.36889	4.5352	7.04323e-17	-1.96205	down
gene11334	188	195	287	63	26	60	2.05804	2.1859	3.24959	0.716743	0.296837	0.706184	6.14329e-08	-2.22391	down
gene11337	2287	2249	2751	517	571	563	86.7541	85.5697	104.517	19.6476	21.7174	21.3813	3.07811e-19	-2.19939	down
gene11339	4295	7445	12219	295	222	339	131.953	229.341	376.499	9.05187	6.78898	10.0101	2.58032e-06	-4.86468	down
gene11353	181	144	202	80	99	80	6.72691	5.12089	7.39122	3.39532	3.86945	3.60928	0.00320805	-1.08219	down
gene11363	1809	1927	1977	84	102	105	133.746	144.227	147.419	6.40877	7.61942	7.93677	2.59024e-62	-4.35307	down
gene1137	432	489	479	1251	1388	1223	6.7701	7.35588	7.41018	18.8979	21.0951	18.5594	1.74726e-09	1.40686	up
gene11379	1513	1762	1463	616	701	697	1002.98	1234.19	1036.39	440.679	498.553	499.514	5.06481e-08	-1.29157	down
gene1138	14	13	10	87	61	77	0.37987	0.326674	0.261003	2.19627	1.53986	1.94435	5.69802e-06	2.54946	up
gene11385	352	231	317	1301	765	912	28.4688	18.8188	25.8837	106.038	62.3453	74.3594	6.91247e-05	1.67258	up
gene11386	5877	4290	4808	1348	1367	1388	455.346	334.519	375.33	105.346	106.818	108.553	1.7132e-12	-1.92418	down
gene11388	128	175	109	366	527	422	4.82626	6.48021	4.13587	13.3602	19.105	15.9048	5.83925e-09	1.61639	up
gene11393	3869	7202	5025	183	242	253	160.451	301.657	211.485	8.4305	10.2758	10.6836	9.35312e-14	-4.62803	down
gene11394	23649	37195	36085	1585	1794	1639	665.746	1047.75	1017.47	44.7207	50.6426	46.4351	1.90613e-22	-4.3295	down
gene114	706	1242	916	77	93	84	16.1194	28.8925	21.338	1.77375	2.15255	1.95278	3.75612e-12	-3.55303	down
gene11400	207	160	195	269	548	510	13.6196	10.7102	13.3863	17.5999	36.1976	34.4755	0.007999	1.17978	up
gene11404	1667	2397	1954	907	1094	1052	852.024	1278.33	1051.28	491.186	590.236	571.174	2.55423e-05	-1.03694	down
gene11409	48	65	74	125	165	201	5.34716	7.3777	7.5094	13.9176	16.4974	22.3763	0.000590386	1.33339	up
gene11416	277	254	356	505	634	747	6.86495	6.31256	8.8552	12.558	15.7632	18.5655	3.97187e-05	1.02969	up
gene11419	63	35	50	517	684	319	2.77256	2.27351	2.28345	22.7828	35.2653	14.1191	2.91785e-07	3.30452	up
gene11426	293	320	277	133	165	130	18.3502	20.0397	17.364	8.40395	10.3617	8.20641	0.000239069	-1.11336	down
gene11440	1	1	0	12	11	13	0.0918376	0.0944944	0	0.88648	0.848484	0.979462	2.15557e-05	4.11527	up
gene11441	80	221	107	17	14	8	6.44052	17.747	8.65502	1.42728	1.19923	0.726968	0.00103152	-3.44173	down
gene1146	1152	1323	1335	382	558	509	132.033	150.092	152.268	45.4477	60.6879	58.2388	5.1829e-10	-1.45337	down
gene11481	14	20	8	59	102	96	2.10631	2.90583	1.21324	8.60307	14.7801	13.9133	2.02846e-06	2.55448	up
gene11488	970	704	946	1805	1693	1975	121.749	89.2617	120.178	229.486	215.019	251.155	3.43671e-05	1.00616	up
gene11493	270	342	277	769	735	748	12.6074	16.0447	12.9849	35.9637	34.3592	34.9945	1.14205e-07	1.28438	up
gene11494	237	249	178	45	65	57	26.7364	27.9696	19.4175	4.79933	6.84912	6.15355	8.96074e-09	-2.04924	down
gene11498	470	419	411	166	172	172	15.9789	14.4235	14.1933	5.6729	5.89031	5.9778	2.48416e-07	-1.40657	down
gene115	210	198	240	100	67	48	5.79961	5.12919	6.78768	2.84005	2.1541	1.4281	2.43462e-06	-1.64517	down
gene11501	27	32	12	57	83	60	0.916782	1.17447	0.469358	1.88464	2.78297	1.93239	0.00851933	1.43704	up
gene11503	199	244	151	487	590	537	2.24293	2.96398	1.86827	5.59211	6.65951	6.08887	1.02482e-07	1.38491	up
gene11505	16	13	2	46	32	51	1.02086	0.882744	0.16677	3.09641	2.06479	3.67832	0.00174683	2.00285	up
gene1151	214	249	233	535	500	639	3.01651	3.71423	3.38263	7.51021	7.13842	8.77509	2.4414e-06	1.20896	up
gene11515	9288	10592	8866	938	1329	1199	340.502	394.264	329.997	36.5599	52.5652	47.5983	3.40711e-23	-3.11022	down
gene11524	2331	1708	1774	911	1005	971	112.876	83.107	86.3215	44.3747	48.9556	47.353	1.28742e-05	-1.06631	down
gene11526	38	32	27	272	207	244	1.59881	1.37604	1.15984	11.4282	8.6775	10.2404	2.52475e-14	2.84287	up
gene11528	1747	1134	2019	733	758	771	37.5271	24.4888	43.3831	15.8476	16.4748	17.0806	0.00104464	-1.17215	down
gene11529	267	297	420	152	132	115	23.2708	28.6006	42.8961	14.9682	13.1818	10.7293	6.6368e-05	-1.35838	down
gene11536	331	298	391	809	771	790	7.81618	7.38768	9.6226	19.51	18.3549	19.2732	1.3841e-06	1.15966	up
gene1154	218	108	224	416	408	380	58.7837	29.8648	61.7694	115.234	112.809	105.501	0.000116028	1.07416	up
gene11540	816	814	723	283	289	282	86.7816	87.3574	77.7583	30.5233	31.1506	30.3475	2.55504e-10	-1.51873	down
gene11544	1	2	1	137	280	207	0.159341	0.329378	0.157137	17.9043	36.6574	27.1459	1.15113e-16	7.22565	up
gene11560	109	73	118	965	563	744	4.58736	3.10299	4.99575	39.5237	22.026	31.1913	6.50636e-10	2.86656	up
gene11563	3295	3214	3448	970	989	1026	82.1815	80.3042	86.1388	24.1928	24.692	25.6213	2.10836e-12	-1.7949	down
gene11564	295	344	261	105	160	138	33.8025	39.9436	30.2297	12.5161	18.8334	16.6993	6.08121e-05	-1.21752	down
gene11567	321	316	440	54	58	56	19.1285	18.9018	26.3742	3.24497	3.51555	3.37789	3.94902e-17	-2.73787	down
gene11568	3384	2903	3937	358	635	588	232.01	199.974	271.34	24.7773	43.8567	40.6691	1.55805e-26	-2.75254	down
gene11574	147	98	191	15	29	13	5.28881	2.7642	6.45879	0.560732	0.823911	0.712034	1.5627e-07	-2.99394	down
gene11575	29	25	19	191	112	117	1.32355	0.804073	0.608625	8.48784	5.28195	5.03101	4.60098e-06	2.47141	up
gene11584	163	150	203	76	97	76	8.21917	7.19019	10.8375	3.81102	4.93807	3.90735	0.00278114	-1.10885	down
gene11585	18861	20009	16876	2230	3620	2933	441.02	446.381	400.698	43.2614	94.9894	65.4348	6.36969e-15	-2.72459	down
gene11587	43	24	16	105	81	119	1.96555	1.09528	0.769019	4.80731	3.71027	5.44705	0.000158883	1.82278	up
gene11588	44	12	34	70	78	98	1.29415	0.368505	1.0349	2.05963	2.39517	2.90787	0.00610897	1.39361	up
gene11594	293	392	267	1453	870	1162	5.72399	7.64059	5.19694	29.2393	17.4109	23.3428	2.17579e-06	1.81754	up
gene11598	115	131	102	482	364	354	2.42716	2.38636	2.24045	9.41738	6.56156	7.38349	1.76091e-09	1.73103	up
gene11600	126	118	99	258	280	322	5.27571	5.17904	4.4233	11.4994	11.9412	13.3315	5.13085e-05	1.26897	up
gene11612	2	6	3	47	69	112	0.0774995	0.294537	0.113623	1.67433	2.49496	4.07985	1.55038e-06	4.31282	up
gene11613	272	204	236	588	461	676	3.63132	2.73761	3.15451	7.86192	6.16799	9.04648	1.69364e-06	1.22047	up
gene11616	232	202	236	27	51	38	28.3457	25.5891	29.3278	3.41237	6.09052	4.77998	2.58981e-12	-2.58916	down
gene11617	285	333	390	126	117	110	35.4228	42.9369	49.7937	15.3382	14.8867	13.5953	1.25022e-07	-1.57029	down
gene11624	169	117	168	68	74	53	1.87132	1.34483	1.7322	0.836479	0.839267	0.757122	0.00118301	-1.27533	down
gene11625	1737	1380	1959	730	742	756	27.0407	21.5726	30.5619	11.8497	11.7404	12.1805	1.83813e-07	-1.24484	down
gene11632	24	30	13	87	101	180	1.09049	1.29271	0.586574	3.85684	4.488	7.96374	0.000356707	2.39892	up
gene1164	1878	1276	1133	5138	5378	6319	52.3921	35.4225	31.7604	144.975	150.672	177.385	4.34893e-12	1.91691	up
gene11642	123	94	125	254	218	266	14.1228	10.9344	14.4637	29.4332	25.2073	30.8284	0.00133499	1.0533	up
gene11645	33	16	10	279	174	242	1.81936	0.899865	0.593714	15.3194	9.58402	13.3093	4.2657e-15	3.50514	up
gene11648	274	292	307	858	1150	859	13.191	14.8042	14.3965	43.429	59.3863	43.5839	2.41026e-12	1.65783	up
gene1165	446	566	428	1181	1127	1210	14.2058	18.0596	13.6571	37.4307	35.7878	38.3227	1.44836e-07	1.23205	up
gene11650	4022	3326	4319	1594	1479	1133	71.8294	58.0517	76.7865	28.3994	26.5055	20.0451	6.8419e-09	-1.52745	down
gene11653	1042	838	633	3124	3404	3224	28.5638	22.2185	16.9101	86.3957	90.9051	88.4823	6.01633e-14	1.90005	up
gene11656	117	197	208	459	385	381	4.3371	5.11253	4.509	10.2108	9.0322	8.79727	2.41927e-05	1.17417	up
gene11659	14	31	19	2	8	5	0.742555	1.58856	0.968831	0.12255	0.421994	0.287925	0.00365252	-2.15534	down
gene1166	85	45	34	456	636	544	9.32921	4.68905	3.8323	50.9851	71.7153	63.7931	4.6843e-29	3.26191	up
gene11664	290	227	197	20	35	20	5.44149	4.23878	3.69162	0.405778	0.675156	0.396352	5.7139e-18	-3.30863	down
gene11667	134	160	132	909	884	915	2.09428	2.47115	2.01691	13.7984	13.4172	13.6769	7.42097e-26	2.61166	up
gene11681	7700	6269	7367	1460	1573	1685	387.103	316.513	372.28	73.8335	79.5165	85.2415	1.85807e-14	-2.23416	down
gene11682	559	490	555	246	294	237	17.3275	15.0218	17.1408	7.57124	9.04212	7.20164	1.67663e-05	-1.10269	down
gene11690	356	462	374	137	101	226	20.0922	26.234	21.245	7.82318	5.78631	12.8544	3.91808e-07	-1.419	down
gene11691	205	209	227	702	479	517	4.95557	5.10217	5.53354	16.97	11.6119	12.5166	3.82455e-06	1.35064	up
gene11693	284	285	314	756	532	583	4.25904	4.58618	5.14759	13.8539	10.1405	10.8842	3.94532e-05	1.0283	up
gene11697	175	182	183	388	453	513	10.0757	10.392	10.4589	22.4863	26.2832	29.712	2.90036e-06	1.26829	up
gene11704	155	173	104	1157	691	844	4.77734	5.41182	3.27416	36.1078	21.5847	26.3463	8.67994e-09	2.58575	up
gene11705	2	6	0	19	21	17	0.0718728	0.184193	0	0.568152	0.639477	0.524264	0.000458054	2.7767	up
gene11707	529	473	440	1340	1420	1411	11.1721	9.84839	9.33966	27.938	29.8617	29.5079	2.82259e-10	1.47566	up
gene11713	1281	1361	1217	425	656	559	31.9643	34.0279	30.4333	10.6624	16.4502	14.0883	3.55743e-08	-1.29299	down
gene11714	66	101	63	130	271	255	2.18881	3.32513	2.09868	4.30614	8.9362	8.41637	0.00369116	1.45191	up
gene11719	122	141	136	707	751	683	2.30775	2.65472	2.54607	13.2091	14.0862	12.7767	2.48413e-20	2.36691	up
gene11720	169	147	108	599	752	797	6.85877	5.4155	3.83048	22.2633	26.1892	28.9149	3.23076e-19	2.28347	up
gene11722	3787	6136	6169	1950	2050	2341	122.746	199.803	200.732	63.3443	66.7714	76.339	5.06568e-05	-1.40162	down
gene11728	0	0	1	8	7	8	0	0	0.0310552	0.219889	0.199757	0.231946	2.62161e-05	4.46326	up
gene11729	32	24	12	59	106	80	1.3622	1.18329	0.592539	3.15017	4.2445	3.61643	0.000553683	1.79153	up
gene11730	35	43	28	99	102	75	1.25703	1.51152	1.01652	3.49205	3.60997	2.64616	0.00657078	1.32478	up
gene11733	238	177	171	1233	1119	1218	11.6804	8.81296	8.21998	69.3615	62.6658	63.6302	2.44328e-26	2.55117	up
gene11736	21	60	16	4	0	0	0.76679	2.12615	0.57346	0.179372	0.0236929	0	0.0071478	-4.64022	down
gene11739	262	306	322	990	734	639	5.47496	6.43618	6.48622	20.4579	14.718	13.8182	2.77002e-05	1.35391	up
gene11740	1628	2108	2086	584	692	756	39.6078	51.1657	50.7737	14.2981	16.8784	18.5467	4.90206e-11	-1.57683	down
gene11743	4	5	8	414	276	258	0.264531	0.412253	0.400225	27.0079	19.4958	15.8826	6.60646e-20	5.74621	up
gene11744	7	11	7	99	96	104	0.379628	0.465858	0.3017	4.0823	3.9365	4.28739	1.83276e-10	3.52326	up
gene11746	35	16	38	68	151	113	1.58985	0.815498	1.7937	3.27526	7.05636	5.27755	0.00148443	1.83955	up
gene1175	23987	38148	35174	7986	9179	9218	1932.55	3095.56	2857.15	649.207	746.153	749.803	4.69965e-07	-1.94101	down
gene11757	272	101	278	26	30	26	24.7638	9.24891	25.3562	2.28178	2.81126	2.29428	0.000224553	-3.04576	down
gene11758	1485	1625	1612	127	218	168	122.064	134.466	133.593	10.5534	18.0808	13.9678	3.84013e-40	-3.26129	down
gene11759	1998	1689	2050	90	62	69	154.18	131.184	159.328	7.05885	4.86846	5.40721	9.82044e-71	-4.75297	down
gene1176	2917	2790	3202	274	238	272	88.7799	81.5128	93.428	8.0958	7.81471	8.24533	1.17138e-42	-3.56271	down
gene11763	352	352	326	1503	838	1077	20.4915	20.6919	19.3504	89.9434	49.8875	64.1722	0.000114631	1.6766	up
gene11768	2	1	1	33	41	39	0.200324	0.103116	0.0983129	2.73659	3.37355	3.20703	1.5007e-08	4.76377	up
gene1177	14	37	25	79	56	72	0.4671	0.626503	0.719964	1.42278	0.979295	1.40273	0.00996241	1.38919	up
gene11773	393	244	240	2921	2586	2482	4.75259	2.86174	2.94876	35.2619	31.2775	29.9477	2.22364e-35	3.13241	up
gene11776	56	102	46	513	599	640	1.88038	3.3954	1.55749	17.0026	19.8124	21.2059	3.00776e-27	3.04464	up
gene11785	278	249	189	15	19	15	38.5961	33.4459	26.1392	2.07603	2.63247	2.33466	2.01415e-22	-3.92588	down
gene11792	65	80	78	190	160	184	1.46564	1.77482	1.78002	4.15443	3.56808	4.08617	0.00125813	1.20339	up
gene11795	59	58	66	195	133	181	0.889013	0.832895	0.933431	2.84368	2.01286	2.61983	0.000226235	1.42025	up
gene11797	13487	11532	12596	1610	2677	2385	162.115	138.74	151.378	19.3638	32.1915	28.7103	6.97047e-15	-2.55391	down
gene11798	257	354	340	31	34	14	9.70951	13.3631	12.849	1.17211	1.32391	0.544546	7.60084e-25	-3.64512	down
gene11806	11698	12060	11707	1007	1266	1180	456.892	472.517	458.991	39.5081	49.6649	46.3083	3.38e-25	-3.41818	down
gene11814	823	769	853	376	450	389	29.918	27.3782	30.5323	13.6804	16.1006	14.2725	7.85765e-06	-1.06614	down
gene11815	206	258	233	74	85	81	15.4662	19.3426	17.6244	5.61639	6.37918	6.17333	2.62091e-06	-1.59564	down
gene11816	1417	2672	2217	126	326	178	21.8751	42.2998	35.7472	2.04775	5.25838	2.81531	5.37238e-10	-3.38398	down
gene11818	1066	968	959	344	429	386	24.9061	23.0305	22.7124	8.1409	10.1089	9.0565	1.22552e-09	-1.42609	down
gene1182	248	235	225	2086	1788	1544	12.1107	11.4491	10.1918	94.6395	78.5818	68.1974	3.32507e-28	2.88074	up
gene11822	7914	9216	9543	1037	1137	1167	268.635	302.651	317.697	24.8006	28.2136	28.8664	3.44033e-23	-3.05456	down
gene11824	141	132	125	597	559	531	4.93902	4.06229	4.54813	19.7429	19.1232	18.0804	2.44596e-14	2.02767	up
gene11829	257	254	256	135	130	131	8.41445	8.23809	9.05949	4.52685	4.46356	4.06375	0.0015019	-1.01018	down
gene11831	233	206	96	378	433	413	42.5203	36.0399	18.1108	69.5795	80.9107	78.6145	4.25e-05	1.13781	up
gene11833	54	84	56	12	3	2	1.83601	3.10251	1.91609	0.658385	0.140408	0.0830546	1.43529e-08	-3.56001	down
gene11834	406	449	402	76	130	97	20.2924	23.6304	20.3715	4.28852	7.0349	5.60393	1.77345e-13	-2.11132	down
gene1184	270	344	420	144	143	60	11.4099	12.7588	17.3696	6.39327	5.55133	2.64272	6.32574e-06	-1.63046	down
gene11840	16	6	4	443	204	526	0.230563	0.0907461	0.0691423	6.36609	2.93418	7.54971	3.92888e-09	5.44223	up
gene11843	593	535	752	221	231	275	10.9463	9.88379	13.9023	4.08314	4.28513	5.09241	1.0348e-08	-1.42841	down
gene11844	1154	1158	1162	2677	3237	2762	122.886	126.032	122.691	273.816	328.333	277.243	5.99364e-07	1.26316	up
gene11847	17	24	25	835	1121	438	0.45651	0.617373	0.645574	21.4779	28.4715	11.2065	9.87971e-09	5.12399	up
gene11848	134	123	97	38	34	31	4.17574	3.75196	2.95428	1.23484	1.18144	0.965879	4.53718e-05	-1.83641	down
gene11857	1176	1056	1265	220	327	299	12.7692	11.5563	13.7889	2.40905	3.55223	3.30821	4.7588e-19	-2.10593	down
gene11858	2961	2475	4154	185	180	178	130.823	108.614	186.705	8.70266	8.50906	8.59857	3.18839e-16	-4.19942	down
gene11861	5478	6190	5510	322	480	364	371.304	421.93	375.975	22.0399	32.8243	24.9035	4.88437e-42	-3.93904	down
gene11871	390	416	356	855	848	976	12.6792	12.5359	11.8349	29.0744	29.647	32.7494	1.28882e-06	1.14816	up
gene11882	759	409	311	5996	6825	8545	28.4192	15.3574	11.7345	222.341	255.733	320.244	2.33117e-32	3.79611	up
gene11885	0	1	1	23	34	33	0	0.11555	0.133383	2.44052	3.59506	3.21062	1.54434e-08	5.4307	up
gene11887	358	356	254	1106	1241	1012	5.40932	5.38604	3.83825	16.7144	18.7498	15.2883	1.29095e-13	1.73864	up
gene11888	241	264	303	655	752	627	5.01556	5.37573	6.21539	13.5011	15.0938	13.2419	2.30461e-07	1.27463	up
gene11889	2	10	1	260	288	150	0.0588275	0.266582	0.0287071	6.04013	6.75683	3.59443	1.31739e-15	5.69064	up
gene11893	995	1030	933	404	422	447	62.0423	59.8782	56.453	25.4995	25.693	27.8463	5.9024e-08	-1.27337	down
gene11896	42	23	18	93	52	103	2.2689	1.2867	1.05342	5.47904	3.08732	5.97561	0.00338749	1.52492	up
gene11897	1371	934	1441	361	319	361	11.0165	7.63168	12.4574	2.9474	2.86203	3.0013	2.20123e-09	-1.90365	down
gene11900	122	211	98	23	23	23	2.32544	3.73795	1.87999	0.31832	0.34453	0.306986	0.000135658	-2.69968	down
gene11901	5611	9422	5824	1019	758	1022	70.4245	118.972	73.287	13.246	10.0688	13.6543	1.66597e-08	-2.95369	down
gene11904	1346	1559	1635	635	617	627	32.8975	38.0946	40.2434	16.4364	15.2715	15.3574	1.74418e-08	-1.32957	down
gene11906	72	94	63	125	168	191	1.90513	2.45997	1.75823	3.36859	4.37547	5.05485	0.00801578	1.02117	up
gene11912	223	245	268	111	123	134	24.5139	26.6799	29.8928	12.1799	13.3552	15.0006	0.00109483	-1.05773	down
gene11925	1302	1321	1290	4518	4083	4550	13.4761	14.2277	13.5206	51.1165	46.8914	51.4426	2.00213e-10	1.69243	up
gene11926	70	41	37	236	205	400	0.562883	0.333485	0.298337	1.893	1.64033	3.20101	5.98827e-05	2.44961	up
gene11927	466	344	486	193	154	286	16.6709	12.1341	17.7111	6.93616	5.38654	10.251	0.00016905	-1.09115	down
gene11934	1014	822	661	239	356	312	48.8728	39.9795	30.7277	11.6351	17.7055	15.2961	2.7882e-07	-1.51876	down
gene11935	2	5	3	17	18	17	0.0368805	0.113142	0.0716682	0.51402	0.361925	0.497019	0.00279791	2.32097	up
gene11938	243	264	339	40	70	44	15.7186	17.2509	22.0225	2.57762	4.41002	2.96595	9.49746e-14	-2.51668	down
gene11942	304	307	213	1819	1600	1738	15.1932	15.3188	10.7659	91.7977	80.1139	87.1947	3.27e-27	2.59008	up
gene11943	436	656	596	1169	1222	1428	8.29712	12.8107	11.6252	22.0941	24.0593	27.159	1.87986e-06	1.12001	up
gene11949	615	600	749	2135	2105	1881	16.3282	18.8088	19.3761	66.1049	60.3647	55.7155	4.1506e-11	1.58345	up
gene1195	2326	2313	2498	5100	6785	5670	185.283	185.554	200.603	410.013	545.092	455.978	1.53374e-05	1.24068	up
gene11957	163	485	317	5	3	2	3.30686	9.65044	6.30965	0.135611	0.0648884	0.0596973	1.99691e-08	-6.64594	down
gene11958	117	107	81	26	30	19	4.79907	3.80198	2.41593	1.13275	1.04365	0.461204	1.65721e-05	-2.07963	down
gene1196	4961	5965	5282	2637	2333	2784	1933.49	2389.18	2130.67	1055.76	984.603	1111.98	9.66044e-05	-1.12034	down
gene11960	27	20	26	344	173	277	0.499528	0.39013	0.487325	6.25538	3.11334	5.16653	2.13802e-08	3.38915	up
gene11961	1633	2174	2131	878	743	960	35.0521	49.5807	51.1414	20.48	16.5482	24.7717	2.09916e-07	-1.25898	down
gene11962	547	548	613	199	125	153	27.9917	28.1626	31.4759	10.2302	6.46445	7.89691	3.06985e-13	-1.89497	down
gene11966	693	1237	557	1907	2025	3304	18.6566	30.9681	14.0769	50.8451	51.3999	82.674	0.00232831	1.48233	up
gene11969	507	483	496	1495	1249	1312	8.68327	8.28536	8.49727	25.6577	21.4372	22.5324	2.73751e-09	1.3929	up
gene11973	888	925	996	224	290	458	104.396	108.666	115.446	26.6459	33.3369	53.9411	1.68971e-11	-1.59046	down
gene1198	47	31	48	305	268	218	2.64106	1.78515	2.72212	17.2844	15.177	12.3433	2.21713e-13	2.59503	up
gene11983	74	44	55	202	264	379	2.283	1.36069	1.70486	6.21667	8.12983	11.9841	6.45343e-06	2.22977	up
gene11985	86	63	39	237	202	221	5.85907	4.51095	2.591	16.107	13.7438	14.9318	7.80387e-07	1.75686	up
gene11986	2081	2548	1916	708	847	659	35.8975	43.6539	32.8294	12.1463	14.522	11.4327	2.35817e-11	-1.62069	down
gene11995	2148	3355	2943	398	288	230	194.213	305.617	268.466	36.3625	26.3276	21.055	1.34544e-17	-3.2595	down
gene12	76	77	50	211	165	146	2.00397	2.02069	1.32533	5.45791	4.28661	3.80948	0.00055628	1.3082	up
gene120	418	322	301	82	76	129	20.3567	14.8748	14.0054	3.7269	3.63234	6.07449	1.8193e-10	-1.91617	down
gene12009	2593	2465	2204	596	705	748	181.662	173.621	155.382	42.0277	49.7344	52.7625	1.4881e-14	-1.88293	down
gene12014	366	433	478	99	116	126	6.90653	7.22169	7.30107	1.77009	2.27826	2.50254	3.62649e-12	-1.96306	down
gene12018	4843	4047	3888	811	1046	1037	1116.16	950.678	916.527	191.765	246.942	245.472	1.0474e-16	-2.20014	down
gene12028	3	15	9	45	24	51	0.159332	0.595491	0.415618	1.73451	0.918674	2.02986	0.00137121	2.09497	up
gene12034	233	264	197	95	92	87	12.9633	14.6979	10.9598	5.34487	5.18143	4.87937	3.21428e-05	-1.39692	down
gene12046	315	270	250	70	102	96	10.6116	9.32069	7.95783	2.16547	3.11579	2.8444	1.14124e-07	-1.69763	down
gene12058	107	97	115	399	280	427	5.25947	5.01486	6.37306	21.1379	14.6652	22.9989	1.10374e-08	1.73767	up
gene12059	92	89	83	546	480	565	1.91172	1.80283	1.71614	11.5436	9.9187	11.7965	1.01166e-19	2.53506	up
gene1206	249	155	203	95	65	71	72.5329	46.2656	60.8128	28.4853	19.5054	21.5954	4.17132e-05	-1.44804	down
gene12063	40	48	24	197	273	411	2.05083	2.43276	1.22945	10.0083	13.7155	20.6211	3.57629e-06	2.91671	up
gene12065	5543	5459	5621	2066	2089	2254	244.657	239.003	251.851	92.0309	90.9643	100.137	4.14318e-07	-1.43196	down
gene1207	55	58	83	182	129	159	4.33076	4.55638	6.51587	14.2894	10.1768	12.5137	0.00217201	1.2059	up
gene12076	10281	6935	7293	3214	2619	3428	260.651	176.1	185.77	81.7242	66.8214	87.1336	2.04713e-06	-1.45976	down
gene12079	13867	15802	14281	1310	1844	1808	583.609	660.439	601.734	54.05	76.108	75.251	4.48715e-21	-3.20534	down
gene1208	1	0	0	12	14	13	0.00856626	0	0	0.0886368	0.102903	0.0906571	2.18111e-06	5.23323	up
gene12080	2	3	3	10	25	32	0.0588144	0.0806806	0.0768496	0.379033	1.53295	1.93942	0.00173442	3.00417	up
gene12081	307	261	222	808	569	600	5.21108	4.47271	3.60852	14.523	10.7486	11.1683	6.48231e-06	1.26911	up
gene12083	1756	1793	2300	283	324	305	23.3731	24.6475	30.6591	3.92389	4.43115	4.80409	6.17138e-27	-2.73869	down
gene12090	235	203	215	604	464	550	3.60301	3.18673	3.62447	9.41185	7.44932	8.68667	1.32054e-06	1.25357	up
gene12099	288	289	286	118	149	127	27.8529	27.9262	27.8187	11.3167	14.9301	12.1638	0.000110338	-1.18865	down
gene12111	1000	1103	1009	12	11	5	73.1458	80.5849	73.8175	0.872978	0.842655	0.492284	2.09346e-96	-6.85055	down
gene12122	127	158	102	12	10	5	2.45471	3.00505	1.76982	0.225635	0.196242	0.114007	2.91877e-14	-3.89498	down
gene12127	258	400	328	900	913	851	22.3503	31.9733	27.8707	69.5925	70.2121	65.7648	6.53504e-09	1.37696	up
gene12128	1504	1439	1420	5021	3442	4166	29.31	28.0744	27.7184	97.6138	66.8003	81.08	2.88795e-08	1.47838	up
gene12129	237	251	186	119	96	46	17.4692	18.6963	13.8823	8.9288	7.20297	3.46899	2.7901e-05	-1.42197	down
gene1213	760	661	908	208	207	156	54.2134	47.0371	64.9921	15.1569	15.0728	11.1571	2.37083e-17	-2.08422	down
gene12134	61	45	59	121	135	129	0.560543	0.41305	0.535537	1.12949	1.31773	1.17191	0.00629609	1.16542	up
gene12141	2	0	3	1015	1992	1424	0.483972	0	0.720668	203.082	397.685	285.093	6.24275e-28	9.73188	up
gene12149	58	12	17	121	247	183	2.53774	0.492765	0.691333	4.59775	9.3233	6.96608	1.878e-05	2.60596	up
gene1215	179	211	146	1144	826	938	3.50726	3.85825	2.68528	22.051	15.2577	17.1504	8.05958e-18	2.38475	up
gene12151	3457	3123	3480	315	364	282	409.645	370.729	417.849	37.376	42.1763	33.3216	3.07628e-39	-3.4447	down
gene12153	623	967	1051	11	12	8	96.954	152.444	165.94	1.83352	1.94129	1.2962	3.0345e-28	-6.46956	down
gene12154	24	55	48	0	1	1	350.004	1099.74	915.374	0	27.6961	40.2908	3.75457e-09	-6.05473	down
gene12155	1376	1209	1216	2726	2868	2773	67.8904	53.6295	59.018	134.372	142.18	136.384	2.19264e-05	1.08171	up
gene12158	775	709	584	278	373	425	131.82	122.318	100.965	48.2023	64.6527	73.6755	4.10181e-05	-1.00069	down
gene1216	17285	25286	13598	1516	1701	1355	589.221	863.901	464.669	51.8179	58.0647	46.3458	2.46001e-10	-3.67545	down
gene12162	3888	2498	3158	162	376	167	379.052	245.792	310.971	16.0411	36.9638	16.5393	7.57991e-22	-3.81763	down
gene12163	58	86	84	0	34	0	46.0147	72.7933	72.3086	0.527801	29.4588	0	5.92956e-07	-2.81086	down
gene12168	76	93	93	359	324	326	1.70938	1.90542	2.1197	7.55221	6.58561	6.72803	8.16435e-10	1.88886	up
gene12169	0	2	0	50	60	14	0	0.0462816	0	1.3205	1.44429	0.269352	8.3405e-05	5.89826	up
gene1217	30	1	10	308	149	146	2.33152	0.131994	0.805896	24.4738	11.8561	11.4623	3.78659e-05	3.82898	up
gene12170	275	352	286	96	124	105	24.4684	32.0956	25.2414	8.18736	10.3073	9.75077	4.65648e-07	-1.54791	down
gene12173	1094	955	1385	69	79	61	63.6269	54.206	80.235	3.83267	4.65599	3.54768	1.38419e-29	-4.09533	down
gene12175	768	957	839	1988	2180	1388	31.3571	39.3234	34.4137	81.7016	89.364	56.9276	0.000221211	1.05944	up
gene12176	35	50	31	167	117	92	0.750068	1.06661	0.653766	3.44026	2.41357	1.94552	0.000447097	1.64273	up
gene1218	2	3	0	74	32	49	0.0264178	0.116279	0	5.07021	1.53533	2.72852	3.47524e-07	4.90251	up
gene12180	232	389	257	596	613	652	3.30488	5.4718	3.39021	8.45341	8.84727	9.70389	4.00006e-05	1.02649	up
gene12183	572	618	357	10721	13765	12879	33.0297	34.7504	22.3105	564.773	722.144	680.086	7.1303e-40	4.53686	up
gene1219	81	108	49	488	590	620	3.88435	5.21528	2.35191	23.3297	28.3786	30.5638	2.11779e-23	2.77741	up
gene12206	4222	5952	3102	1449	1748	1426	204.168	288.667	150.701	70.8035	84.9422	69.9584	0.000553136	-1.57886	down
gene12207	7949	7857	7187	2244	2945	2285	313.248	310.472	284.454	88.5998	116.277	89.9484	2.22224e-08	-1.67857	down
gene12226	1366	1339	1017	351	415	444	219.778	218.275	166.266	57.616	67.8613	72.8394	6.83021e-13	-1.67843	down
gene12233	1453	1711	1785	805	720	766	30.6567	35.4246	37.0072	15.5194	14.1249	14.9134	1.01798e-06	-1.16769	down
gene12235	1502	1233	1417	2942	2998	2832	85.4651	70.4662	81.0718	168.36	171.525	162.135	7.28903e-05	1.02265	up
gene12240	414	875	510	1929	2407	1920	21.7425	46.3002	27.1572	101.833	127.783	100.988	1.25102e-12	1.74029	up
gene12244	186	160	210	28	10	25	6.61061	5.39806	6.85786	0.974796	0.38041	0.818984	2.26355e-14	-3.1957	down
gene12254	2	3	0	51	56	22	0.148564	0.229033	0	3.1112	3.31733	1.33477	1.83014e-06	4.63563	up
gene12261	957	1157	1144	400	387	385	26.05	31.5705	30.908	10.9091	10.554	10.483	5.73597e-11	-1.53177	down
gene12262	7473	10467	7838	3913	3833	4265	844.668	1194.11	895.836	447.849	438.311	488.387	0.000262003	-1.15882	down
gene12275	7	11	7	107	40	75	0.285827	0.376796	0.307025	4.06037	1.6438	3.07707	0.00026529	3.09742	up
gene12276	179	252	231	97	122	96	4.96582	5.68563	5.53573	2.36688	3.44479	2.42888	0.000823735	-1.12919	down
gene12277	341	217	285	137	152	138	11.8736	7.78111	9.89468	5.28491	5.49566	4.87177	0.000748897	-1.03783	down
gene1228	189	275	216	986	857	967	2.68266	4.13086	3.496	14.6473	12.4735	14.013	1.05538e-16	1.99044	up
gene12287	191	101	185	40	44	27	6.43732	3.51956	6.14159	1.45797	1.49276	0.973713	1.43508e-05	-2.15912	down
gene12289	170	101	109	887	776	577	3.41606	2.00781	2.13989	17.3783	15.1769	11.4854	1.77853e-12	2.5052	up
gene12291	2577	2626	2240	589	606	667	41.029	41.9592	35.6657	9.52669	9.78827	10.7626	5.73779e-17	-2.05594	down
gene12293	1	2	1	63	55	91	0.25899	0.103809	0.257454	2.62678	2.28443	3.76181	1.92131e-13	5.6496	up
gene12298	252	334	259	843	535	552	4.08993	5.42477	4.21139	13.7077	8.70715	8.9663	0.00225306	1.13737	up
gene12302	0	1	1	18	9	19	0	0.109401	0.0951842	1.55549	0.744173	1.66497	4.91783e-06	4.46577	up
gene12304	12	15	8	154	127	117	0.737674	0.90972	0.505779	9.24923	7.66976	7.06846	3.67983e-12	3.4524	up
gene12308	1568	408	1480	77	83	77	74.1229	19.7058	70.6201	3.72938	4.05855	3.71294	0.000338603	-3.92253	down
gene12309	13	25	20	43	67	62	2.12418	4.00203	3.2454	6.86809	10.651	10.0032	0.0085742	1.50884	up
gene1231	927	894	1170	38	43	40	68.9973	61.8171	83.8172	2.91364	2.86058	2.98469	4.65297e-53	-4.68499	down
gene12311	68	58	90	208	175	188	3.58651	3.16137	4.79712	11.0629	9.08144	9.46857	0.000234274	1.34622	up
gene12313	14846	11189	14429	340	302	399	559.084	422.377	545.736	12.8752	11.4548	15.1751	5.66979e-49	-5.33729	down
gene12321	283	295	268	105	92	93	26.0466	28.8984	27.3871	10.5897	8.82995	9.59785	4.16473e-07	-1.60048	down
gene12328	3068	2500	2306	777	580	828	43.2813	34.6512	30.6367	7.14301	5.38513	7.73585	1.24079e-14	-1.90511	down
gene12330	51	41	38	177	200	180	0.986518	0.829801	0.890866	3.55059	4.039	3.53856	1.40362e-07	2.04262	up
gene12335	4	8	4	34	21	16	0.207938	0.35598	0.193815	1.3838	0.899914	0.658147	0.00427227	2.09647	up
gene12336	183	223	210	600	621	643	2.09395	2.56126	2.4117	6.87114	7.1059	7.36243	1.14899e-09	1.54021	up
gene12338	190	159	221	1670	2358	2521	3.7626	3.09001	4.50402	33.004	45.474	49.0735	2.81655e-23	3.46346	up
gene1235	1	0	0	78	62	35	0.0592211	0	0	3.22501	2.3448	1.48237	8.59035e-11	7.40251	up
gene12358	1960	1792	1618	454	573	646	1200.9	1155.83	1054.53	298.707	374.961	425.685	2.35387e-13	-1.74041	down
gene12370	3244	2899	2713	505	693	530	137.799	120.405	112.473	22.9362	28.898	23.81	8.26164e-22	-2.41493	down
gene12373	702	818	910	40	81	48	13.3424	16.0508	16.523	1.02568	2.13785	1.2467	3.03929e-46	-3.9053	down
gene1239	2155	1550	2240	24	24	40	113.309	81.8094	118.28	1.31907	1.36701	2.15983	2.59918e-50	-6.13618	down
gene12394	18	12	30	96	64	74	1.90656	1.31088	3.12562	10.0635	6.70404	7.7347	0.000325055	1.90804	up
gene12396	559	473	720	60	96	72	66.8222	57.1028	87.1038	7.30157	11.7166	8.81559	4.2789e-16	-3.0006	down
gene12398	55	93	69	31	30	20	11.1921	16.5166	12.8211	5.61524	6.83743	4.44489	0.00480596	-1.47755	down
gene1240	9	8	25	129	211	134	0.166186	0.154498	0.674165	2.59112	4.35191	2.73118	1.59589e-10	3.43677	up
gene12401	1959	1916	2247	193	245	282	81.9142	85.3818	92.1645	7.62468	10.4842	12.186	4.2043e-37	-3.14641	down
gene12404	22	26	28	130	122	148	0.689915	0.825233	0.898471	4.05208	3.79273	4.62664	2.49389e-07	2.33868	up
gene12405	562	636	632	1829	1557	1581	9.18423	10.3648	10.4475	29.6577	25.4113	25.7376	4.8653e-09	1.38455	up
gene12420	455	581	679	2199	2473	2486	24.5578	36.2428	41.5969	130.262	149.782	146.839	1.78951e-16	2.00344	up
gene12445	64	151	69	11	6	15	2.66184	5.28293	3.03236	0.482717	0.154218	0.648212	0.000866368	-3.20659	down
gene1245	228	346	222	589	677	882	5.168	8.00808	5.05337	13.4589	15.6138	20.3218	4.24888e-06	1.37387	up
gene12462	592	565	535	2078	1811	1958	10.7037	9.65627	11.151	37.4141	35.4473	37.8661	3.73058e-13	1.73301	up
gene12463	37	31	22	417	409	674	0.37359	0.318636	0.230616	4.15265	4.05957	6.73141	1.0191e-12	4.00157	up
gene12474	21	12	3	69	81	80	14.5785	9.29697	2.68669	52.0902	60.6837	59.7716	3.01317e-06	2.62036	up
gene12475	133854	115359	130549	14529	29925	26808	2531.68	2199.87	2490.25	277.225	570.916	507.45	2.84877e-07	-2.47369	down
gene12478	520	576	639	185	132	107	61.2524	69.46	77.8399	22.3597	16.1707	13.0156	1.53978e-15	-2.08718	down
gene12486	25057	25806	27161	1121	2122	2293	4438.2	4631.9	5090.76	214.55	409.623	455.638	1.24015e-24	-3.87706	down
gene12491	103	106	102	432	436	412	3.21202	2.97289	2.68185	15.9022	16.26	15.6613	4.03149e-12	1.98461	up
gene12493	22	10	9	98	47	69	0.545604	0.305785	0.291257	2.85416	0.996455	1.72027	0.000207611	2.33195	up
gene12494	536	514	430	2276	1327	1845	5.8701	5.58917	4.60316	24.3277	14.2248	19.7496	3.29824e-06	1.82587	up
gene12498	0	2	1	144	211	197	0	0.0685324	0.0326369	3.35722	5.09649	4.55292	6.13464e-31	7.46303	up
gene12507	368	328	248	1400	1216	1436	8.98114	7.78265	5.95343	34.1175	29.432	34.8204	3.48101e-18	2.04597	up
gene12509	118	206	179	32	48	30	1.26524	2.08887	1.82749	0.507988	0.62698	0.392689	1.93584e-07	-2.25142	down
gene12512	58	58	89	14	17	6	7.7922	7.88578	12.1051	1.90541	2.36867	0.890138	8.93842e-06	-2.52611	down
gene12515	1111	953	1297	37	56	22	30.6694	22.4289	35.5563	0.80359	1.32563	0.450616	4.87998e-55	-4.92625	down
gene12516	8255	7084	6916	166	232	208	293.702	252.602	246.8	5.95205	8.28759	7.4369	4.10867e-60	-5.2565	down
gene12517	1645	1434	1343	68	85	83	49.2639	43.0944	40.3299	2.02649	2.5243	2.50745	7.67938e-61	-4.2853	down
gene12518	4194	3447	3959	760	926	832	296.889	245.41	282.188	54.2605	66.0491	59.3834	4.75385e-18	-2.26106	down
gene12522	1506	1921	1580	521	672	586	76.2032	101.156	83.7178	27.3279	37.7636	32.9887	5.59721e-11	-1.55069	down
gene12527	2341	2605	2601	682	725	577	155.455	178.204	175.86	49.7611	51.4602	38.3484	7.08842e-16	-1.98405	down
gene1253	196	259	278	109	78	122	5.83228	7.54772	8.36221	3.60664	2.44906	4.05632	6.99925e-05	-1.30294	down
gene12536	0	3	4	15	12	13	0	0.166073	0.194648	0.616675	0.517228	0.520778	0.00232234	2.4562	up
gene12544	54772	17732	66525	314	245	757	2847.8	925.516	3476.32	16.5037	12.8331	39.8187	7.99001e-08	-6.78222	down
gene12560	2149	2867	3004	467	710	497	173.567	233.137	242.056	37.4494	56.7681	40.0684	3.16176e-17	-2.31882	down
gene12568	34	30	37	214	187	165	2.14334	1.88815	2.32511	13.3613	11.7053	10.3581	9.57439e-10	2.43084	up
gene12570	90	94	126	194	210	245	4.70443	5.00914	6.6578	10.4315	11.2532	13.1837	0.00333914	1.00795	up
gene12575	26	70	45	8	5	21	1.18531	3.12791	1.95149	0.429361	0.290194	0.768157	0.00981643	-2.11216	down
gene12583	5115	3255	5260	769	822	810	211.566	148.521	228.028	35.1407	35.0892	32.1334	5.77526e-11	-2.56195	down
gene12584	11	8	3	102	78	106	0.48381	0.328737	0.167061	4.12699	2.84653	4.46292	1.32122e-10	3.64596	up
gene12590	1906	1912	1539	568	701	806	555.135	570.627	461.417	171.121	210.63	243.029	2.29488e-09	-1.42619	down
gene12591	322	331	299	105	129	134	28.2236	29.261	26.1638	9.23026	11.4695	11.2102	2.02859e-06	-1.42903	down
gene12593	9929	13135	11713	4725	4119	3807	362.15	475.936	425.553	173.583	149.962	140.682	3.91174e-06	-1.51483	down
gene12594	946	1378	996	106	156	113	33.5448	45.1004	33.9259	4.45122	8.19669	3.87981	5.10425e-18	-3.20433	down
gene12596	6	2	4	118	63	38	0.244637	0.100399	0.191318	4.69368	2.53832	1.52669	0.000491825	4.13936	up
gene12599	3110	4227	3162	1724	1800	1903	1454.51	2088.36	1605.61	851.508	891.191	898.907	0.000159285	-1.00921	down
gene12600	4922	4808	5120	208	225	299	556.011	549.21	583.539	24.6683	27.4931	32.7069	1.66529e-52	-4.40042	down
gene12608	3339	3068	2592	814	890	1064	1269.14	1225.46	1014.22	330.943	355.429	431.435	2.9563e-12	-1.7582	down
gene12623	21	22	18	46	67	69	0.335179	0.353685	0.296995	0.72606	1.04639	1.09297	0.00713935	1.51856	up
gene12624	37	40	40	185	182	204	0.790511	0.699125	0.794139	3.98155	3.73845	4.55306	1.05204e-08	2.22996	up
gene12632	6287	3945	2237	15030	19199	18565	1035.18	658.472	374.483	2520.23	3215.09	3114.97	3.83224e-09	2.02567	up
gene12634	63	40	49	18	18	11	7.73619	5.01444	6.12954	2.27105	2.325	1.42338	0.00324091	-1.74819	down
gene1264	2534	3161	2634	1236	1274	1410	295.028	371.518	310.164	145.769	150.203	166.354	7.20314e-06	-1.14453	down
gene12644	220	330	165	14	19	11	5.0684	8.36296	3.65075	0.323376	0.468069	0.276682	2.74344e-09	-4.07923	down
gene12645	1964	1920	2063	827	838	1049	52.5858	51.2771	58.6684	28.1913	28.7383	33.0105	1.03549e-06	-1.18918	down
gene12647	747	652	691	144	208	223	43.3561	37.9662	40.3435	8.43502	12.0393	13.051	1.3068e-14	-1.92044	down
gene1265	3	2	8	51	32	28	0.327158	0.224688	1.18307	7.17481	4.55385	4.06429	2.09996e-05	3.03902	up
gene12653	129	153	112	388	407	535	3.48534	3.56481	3.14621	11.1314	11.6697	14.6686	1.01984e-09	1.69755	up
gene1266	1131	1315	1252	585	648	623	17.7221	20.6264	19.6453	9.1894	10.1654	9.7845	8.33549e-06	-1.05184	down
gene12668	363	302	242	1231	1273	1272	7.46535	6.14447	4.90342	24.1059	24.9072	23.8493	1.74553e-17	2.00146	up
gene1267	2321	2590	2311	899	965	941	71.0257	78.9681	70.6457	27.6836	29.5371	28.9918	8.39353e-09	-1.42141	down
gene12670	11	2	3	52	27	66	0.33107	0.0806045	0.115199	1.50242	0.786225	1.97239	7.17483e-05	3.12647	up
gene12671	1074	588	549	14001	5702	6090	12.3284	6.54276	6.24895	150.371	61.4494	66.1638	0.00086496	3.49398	up
gene12679	2	5	0	68	63	85	0.0837686	0.171813	0	1.9929	1.50548	2.51013	3.20226e-12	4.89108	up
gene12682	7	0	3	18	14	22	0.696932	0	0.342467	1.73351	1.40782	2.0951	0.00218537	2.37865	up
gene12683	546	589	701	176	249	169	16.3579	17.6436	20.6301	5.73685	7.04999	5.40854	2.81044e-11	-1.68595	down
gene12687	21	18	28	6	9	4	2.8233	2.44774	3.45099	0.752309	0.983034	0.47492	0.00977538	-1.87558	down
gene12693	2095	2942	2069	224	332	335	195.224	276.177	194.675	21.11	31.234	31.5797	9.44104e-18	-3.05436	down
gene12694	8	6	1	31	33	35	1.48011	1.09653	0.209391	5.4107	5.84036	6.12804	0.000179242	2.66732	up
gene12696	5610	3917	5875	444	541	583	396.44	258.874	456.26	32.3177	39.3906	42.7648	7.86521e-21	-3.35398	down
gene127	3426	3135	2819	308	356	251	254.858	233.784	211.338	22.8469	26.5476	18.9554	2.65136e-39	-3.414	down
gene1270	128	201	196	1	0	0	8.9757	12.8871	16.5781	0.211461	0	0.0603065	2.23331e-31	-9.07692	down
gene12707	29	48	52	238	280	351	0.82186	1.33381	1.47123	6.56372	7.71466	9.69457	5.27463e-15	2.69295	up
gene12708	32	29	37	114	123	183	0.917053	0.831577	1.06772	3.27499	3.52632	5.26209	2.70368e-06	2.04114	up
gene12715	12	6	3	43	57	57	8.01607	4.32822	2.49958	30.1636	39.8693	40.0295	9.17583e-06	2.8462	up
gene12723	3	1	0	11	20	22	0.15021	0.0513554	0	0.456414	0.809363	0.818374	2.59079e-05	3.67167	up
gene12724	713	781	802	336	347	340	6.30927	6.99593	7.41798	3.01027	3.13811	2.95165	3.42867e-07	-1.22328	down
gene12731	336	433	316	872	664	766	9.98605	12.9009	9.42777	25.931	19.7658	22.7728	2.03411e-05	1.02964	up
gene12732	24	5	10	76	83	53	2.70039	0.5573	1.19605	8.47748	9.19285	5.87316	2.48592e-05	2.38849	up
gene12733	69	57	84	137	183	170	2.72769	2.40943	3.17002	5.55509	7.32451	6.40275	0.00251038	1.16417	up
gene12734	815	649	602	259	378	266	42.511	45.4708	33.6023	12.5869	24.805	17.9916	2.90816e-07	-1.25134	down
gene12739	556	322	327	1049	1033	1047	30.1613	16.778	17.4935	56.7307	56.2277	57.4397	1.85676e-08	1.32104	up
gene1274	45	49	79	123	149	125	2.48687	2.71959	3.77882	5.75158	6.928	5.91952	0.00668556	1.14032	up
gene12743	39	60	46	14	17	11	1.23375	1.86167	1.45536	0.457131	0.545038	0.35557	0.00231745	-1.84457	down
gene12745	60	54	40	219	201	258	16.1512	11.7428	7.39171	45.7568	43.9638	51.7999	7.43955e-09	2.08199	up
gene12747	366	69	790	1657	967	1519	17.0175	3.44463	37.9467	78.9005	46.5223	72.2397	0.00232208	1.70176	up
gene12751	897	745	744	205	159	212	222.849	240.985	228.739	67.9352	46.6377	72.8739	8.64382e-18	-2.10623	down
gene12757	11	6	1	167	263	262	1.40571	0.806991	0.153991	21.4442	33.6933	33.6182	2.0656e-24	5.20828	up
gene12762	2	3	1	14	25	19	0.0562151	0.11383	0.0356692	0.31922	0.695299	0.44698	9.105e-05	3.21457	up
gene12774	2202	2882	2133	547	598	672	199.07	265.333	194.17	48.4796	53.55	62.1074	6.89177e-16	-2.04737	down
gene12775	18500	26660	31813	1624	1743	1893	1181.45	1758.56	2049.85	121.375	126.618	137.827	6.7078e-16	-3.9293	down
gene12777	243	247	237	77	44	74	7.57946	7.73171	7.5928	2.75826	1.37422	2.58343	1.11946e-08	-1.9536	down
gene12779	3546	2827	3678	283	363	398	119.442	91.3164	120.402	9.3415	11.9352	12.4144	5.85727e-37	-3.32534	down
gene12783	7	3	2	101	107	134	0.226296	0.132584	0.073293	3.25346	3.50774	4.26978	7.22309e-16	4.77731	up
gene12784	2676	1491	1659	15	2	22	696.14	413.404	468.221	5.07352	0.733747	5.25829	6.9214e-22	-7.27742	down
gene12785	11143	11573	14461	253	211	201	513.001	536.537	671.037	11.7059	9.74948	9.48907	1.04958e-57	-5.86076	down
gene12787	6704	7534	6497	1074	2185	1362	170.698	183.462	161.459	27.0411	56.2884	34.7649	1.76082e-14	-2.22494	down
gene12788	42	54	57	129	185	237	2.05019	2.55477	2.71345	6.03456	8.52952	10.9198	2.20702e-05	1.78889	up
gene12799	888	819	885	1844	2165	1845	20.5186	17.8653	22.65	43.2788	47.8451	43.0725	4.10381e-06	1.11829	up
gene1280	105	188	99	20	10	17	4.64493	8.35503	4.43476	0.89196	0.458687	0.762081	5.48195e-06	-3.11467	down
gene12804	0	11	12	29	41	41	0	2.38521	2.51728	6.13102	8.64101	8.57019	0.000990551	2.20978	up
gene12806	192	318	136	13	17	6	11.0817	9.09716	7.23754	0.642259	0.710343	0.247798	9.93862e-07	-4.22124	down
gene12809	13	25	1	87	51	68	0.720575	1.34569	0.0641138	4.64894	2.73912	3.62319	3.81922e-05	2.34755	up
gene12811	6183	7160	4069	918	1551	1601	211.383	245.49	139.602	31.5308	53.2668	55.0292	3.22456e-07	-2.15591	down
gene12812	606	769	457	135	195	228	8.43551	10.7165	6.37905	1.89303	2.72633	3.17947	2.88751e-06	-1.77381	down
gene12814	60	49	31	321	284	412	1.45534	1.19134	0.753741	7.71547	6.79357	9.85968	1.39726e-17	2.80462	up
gene12816	723	929	1122	15	32	17	88.0057	114.376	134.698	1.345	3.74927	1.58594	1.05571e-32	-5.4975	down
gene12823	615	381	433	1242	1235	695	16.9743	10.3015	9.04778	20.3388	16.1204	25.0235	0.0085742	1.09591	up
gene12825	275	339	266	1136	1135	1303	6.37443	8.26813	6.5776	26.9957	29.0235	32.8248	6.79568e-17	1.96488	up
gene12833	81	70	92	828	624	913	1.95773	1.93571	2.42811	12.1153	9.41455	14.4145	8.87719e-23	3.22643	up
gene12835	6	16	15	59	34	37	0.773302	2.07742	1.98204	7.48887	4.41518	4.76971	0.00531218	1.758	up
gene12836	40	78	67	469	268	279	5.56897	10.7226	9.43292	65.0062	37.1053	38.6862	2.01738e-05	2.40304	up
gene12837	1192	1485	1076	366	444	426	301.79	375.584	276.91	95.095	116.888	115.263	1.20924e-12	-1.65991	down
gene1284	8598	6289	6924	2030	2798	2727	637.959	469.457	517.48	151.914	209.206	204.047	9.71795e-08	-1.5874	down
gene12840	141	92	99	21	5	14	3.71956	2.49547	2.70726	0.553626	0.141575	0.403524	8.10134e-10	-3.10435	down
gene12842	92	130	109	297	311	336	1.89531	2.80437	2.26331	6.47241	6.83381	7.3656	2.02859e-06	1.4545	up
gene12848	82	112	93	276	208	281	3.11735	4.17897	3.44387	10.2028	7.58976	9.96057	3.59134e-05	1.35816	up
gene12851	22	13	13	171	182	161	1.55184	0.976281	0.930627	12.0243	12.8269	11.3117	5.23563e-14	3.36496	up
gene1286	143	187	172	456	490	576	8.18475	11.5697	9.99275	27.3873	30.1658	32.8766	6.59182e-09	1.54237	up
gene12864	4593	4763	4578	851	1121	1070	1610.04	1805.23	1780.59	336.391	415.132	422.173	5.51668e-17	-2.25352	down
gene12868	8260	9770	9661	990	628	613	412.764	485.311	485.038	49.3143	30.7492	29.8339	1.28071e-31	-3.68781	down
gene1287	6029	4685	6104	2691	2952	2558	252.735	199.093	258.568	114.176	124.229	108.558	0.000166231	-1.09284	down
gene12872	69	74	51	423	360	518	2.28244	2.26069	1.76347	12.5347	10.9268	15.4682	2.6728e-19	2.68896	up
gene12876	2263	2895	1845	42	151	48	70.1216	90.0747	57.4235	1.32726	4.68214	1.50189	1.31768e-27	-4.92129	down
gene12885	138	142	54	473	1450	1032	5.06135	5.84059	1.8664	18.4891	51.9401	38.204	0.000480189	3.08526	up
gene12887	192	55	120	855	540	603	11.1575	3.33565	7.00166	51.0138	31.5189	35.329	7.64578e-08	2.39161	up
gene12889	24	29	20	110	92	69	1.00436	1.18943	0.837659	4.49198	3.78339	2.8074	0.000260202	1.83765	up
gene12890	780	528	756	266	426	325	55.9269	37.8152	54.7345	19.2259	29.2464	21.9926	0.000156228	-1.07938	down
gene12896	451	318	385	999	852	1070	81.971	64.4491	70.979	201.751	175.869	224.296	5.11367e-08	1.28373	up
gene12903	15547	17204	16590	693	1047	642	1120.04	1246.73	1203.61	50.3217	76.0364	46.6696	1.1946e-34	-4.43035	down
gene12910	4147	4188	3627	385	548	429	344.802	362.035	315.255	27.0589	42.2717	31.6886	5.78038e-33	-3.1924	down
gene12912	181	170	189	54	51	62	16.21	12.8343	15.4865	3.99226	4.78638	5.14515	3.65238e-06	-1.75006	down
gene12914	2648	2078	1898	539	641	523	862.237	696.519	638.522	181.96	216.162	177.301	2.70728e-15	-2.01614	down
gene12917	129	113	120	59	60	50	2.71879	2.21799	2.38739	1.01795	1.3026	0.866256	0.00721162	-1.15507	down
gene12922	22	17	27	346	367	481	2.01461	1.6144	2.52906	31.6688	33.6064	44.0215	9.74275e-33	4.11921	up
gene12924	82	86	57	299	291	292	2.573	2.69638	1.71065	9.45773	9.10497	9.83159	3.17542e-09	1.91477	up
gene12928	597	610	640	1573	1028	1395	18.5327	21.2874	20.9553	42.5412	31.0773	39.1662	7.8312e-05	1.05811	up
gene12933	1046	1147	980	222	340	323	93.8418	103.781	88.521	20.174	30.6871	29.0731	7.7097e-16	-1.90076	down
gene1294	152	141	158	65	83	72	5.80717	5.20016	6.22426	2.18009	2.85608	2.64692	0.00524393	-1.09324	down
gene12945	623	688	773	2256	1721	2512	45.1814	50.2001	56.4998	164.359	125.282	184.912	9.50402e-10	1.582	up
gene12954	904	991	937	51	63	53	52.6267	60.5479	54.7043	3.06066	4.17126	3.2218	3.85141e-53	-4.14132	down
gene12963	578	636	532	1393	1514	1634	17.0908	18.7526	15.7573	41.2063	44.7699	48.3261	1.958e-08	1.3217	up
gene12965	53	92	69	375	271	331	4.99468	8.73874	6.62104	35.5947	25.7693	31.5041	1.53488e-11	2.13485	up
gene1297	253	279	399	135	162	166	12.1676	13.4676	19.2945	6.55115	7.832	8.04637	0.00102668	-1.06613	down
gene12979	118	132	258	440	474	479	4.33507	4.5072	9.51119	15.8863	16.7904	16.9153	2.35797e-07	1.39707	up
gene12984	43	20	30	249	337	273	1.62873	0.840931	0.897235	8.12717	10.6949	8.43786	1.74918e-18	3.15046	up
gene12988	470	507	349	1098	1186	1312	14.2281	15.1922	10.6241	33.5483	35.8722	39.6779	3.33374e-09	1.38229	up
gene12993	384	263	319	135	162	137	195.455	139.48	170.625	73.0707	86.8285	74.0516	4.27698e-05	-1.21112	down
gene12996	4383	3340	6059	2143	1937	2463	1125.81	876.742	1596.57	565.89	510.703	651.24	0.00393435	-1.13198	down
gene1300	0	0	0	14	11	35	0	0	0	0.471587	0.391134	1.18368	0.000331548	Inf	up
gene13003	1078	776	897	178	238	332	53.5481	39.207	45.043	9.06937	12.0897	16.7584	1.13625e-13	-1.93752	down
gene13004	1439	745	1156	196	229	224	86.1133	45.0044	69.6948	11.8207	13.9195	13.6125	1.01883e-06	-2.42043	down
gene1301	492	193	305	1792	3281	2705	165.436	61.8719	179.657	1060.04	1059.3	920.331	1.68497e-09	2.91577	up
gene13010	65	70	59	267	196	204	2.18202	2.29129	2.05036	9.25659	6.20679	7.0855	1.0298e-06	1.72674	up
gene13012	12	18	10	539	859	645	0.533153	0.82076	0.469235	23.3678	37.2005	27.9389	3.12497e-29	5.61621	up
gene13015	3185	2417	2771	783	947	861	126.407	96.178	109.759	31.0163	37.2267	34.091	2.32969e-12	-1.74936	down
gene13018	1504	2188	1464	5987	4926	6513	95.4225	139.758	93.6059	382.92	310.085	415.765	1.30287e-09	1.70039	up
gene13020	121	130	97	462	302	291	6.37815	6.77319	5.07599	24.08	15.756	15.1541	0.000106713	1.54629	up
gene13024	625	306	513	194	218	233	12.5559	6.19875	10.221	3.91519	4.34786	4.65714	0.00601862	-1.21962	down
gene1303	47	2	9	2090	1136	1057	19.2004	0.683796	3.69133	554.076	546.825	414.72	1.55626e-11	6.15712	up
gene13030	427	480	379	248	204	169	15.1922	16.9877	13.4074	8.21327	7.09285	6.10954	4.33109e-05	-1.10511	down
gene13036	378	347	368	774	861	792	12.5284	11.5386	11.6989	26.4943	29.721	26.7306	4.95136e-06	1.09394	up
gene1304	209	225	163	23	35	56	5.7225	6.05661	4.59792	0.697627	0.982042	1.60102	1.63803e-10	-2.4484	down
gene13041	205	142	210	76	97	94	16.1813	11.0117	16.582	5.722	7.09786	7.16518	0.00188639	-1.11862	down
gene13047	2367	3271	3453	1323	1211	1492	102.96	142.347	150.504	57.7766	52.9295	64.9657	1.628e-06	-1.23246	down
gene13052	84	103	146	42	36	40	5.56593	6.83669	9.70536	2.80587	2.42081	2.6373	0.000601344	-1.55364	down
gene13058	2371	2271	1893	479	549	573	759.908	747.677	626.372	159.391	182.011	190.859	6.99218e-18	-2.08641	down
gene1306	1752	3067	2334	397	456	438	88.2744	155.134	118.147	20.109	23.1059	22.2371	1.28134e-08	-2.52788	down
gene13062	3751	4803	2663	1592	2064	1764	44.1466	56.5528	31.4468	18.831	24.3757	20.8711	0.00288605	-1.10667	down
gene13068	671	446	481	185	183	159	33.1546	22.1316	23.8982	9.21866	9.16114	8.00237	1.21685e-07	-1.65596	down
gene13069	2033	2206	2788	212	333	306	44.2164	48.012	60.9074	4.71171	7.27214	6.68065	1.73412e-26	-3.10489	down
gene1307	20262	19720	23385	3094	2945	2424	2458.01	2416.19	2870.68	380.409	361.726	298.233	1.19257e-16	-2.96051	down
gene13074	393	311	333	18	45	20	91.3447	73.6639	79.2758	4.49869	10.7489	4.87465	7.8038e-27	-3.70236	down
gene13075	1627	1681	1771	250	312	252	81.5982	84.6745	89.1702	12.6502	15.7654	12.7424	3.37225e-29	-2.69887	down
gene13082	1113	1199	1520	428	442	365	23.562	24.0627	33.0587	9.30803	9.72879	8.60085	1.3534e-12	-1.69035	down
gene13098	514	638	555	198	240	170	27.8081	32.1492	29.9491	10.378	12.6863	8.83328	1.51526e-09	-1.54632	down
gene131	3030	3479	3585	384	524	474	116.381	137.008	139.148	14.9225	19.844	18.5534	1.18424e-29	-2.92697	down
gene1310	860	856	847	126	249	224	73.1938	70.3224	74.9091	11.0949	21.7173	19.4974	7.8927e-19	-2.15691	down
gene13105	69	80	44	786	605	768	3.40149	3.50871	2.54916	38.512	27.7876	38.8805	8.55342e-36	3.42825	up
gene13106	9160	5935	3951	12277	16847	19216	2543.66	1686.33	1127.86	3516.25	4814.38	5509.43	0.000263244	1.28636	up
gene13109	16	5	4	253	229	245	0.23005	0.0680997	0.0747707	3.59184	3.2563	3.41347	1.5629e-27	4.80808	up
gene13124	15014	24079	17504	2305	3742	2594	1260.52	2024.23	1479.35	194.629	316.187	219.206	1.88515e-11	-2.7701	down
gene13138	45	55	26	162	129	147	0.747966	0.925989	0.470756	2.60791	2.04112	2.38449	3.2217e-05	1.74228	up
gene13140	45	38	18	217	195	308	3.19182	2.72452	1.28057	15.4728	13.9149	22.0293	5.02726e-11	2.77731	up
gene13141	623	734	755	130	133	122	34.2665	40.3717	41.2178	7.20924	7.38167	6.73743	1.29581e-22	-2.51253	down
gene13143	1460	832	832	8100	4253	5836	43.1106	24.5829	24.6229	238.476	125.247	171.766	3.8329e-06	2.48876	up
gene13145	16	15	3	132	45	75	0.874403	0.876438	0.211693	7.53252	2.64659	4.61303	0.00367825	2.83947	up
gene13153	598	443	432	175	247	223	36.6173	25.2963	25.674	9.76665	14.0578	13.7599	1.96026e-06	-1.24902	down
gene13162	1727	1606	1787	785	781	797	64.0868	60.0881	66.0796	28.9957	29.6866	29.3474	1.00026e-06	-1.17223	down
gene13163	0	0	1	280	129	119	0	0	0.157136	24.4853	12.5017	13.0223	5.66665e-09	8.98866	up
gene13164	3	12	3	688	344	452	0.149758	0.473899	0.189545	24.3142	12.1341	16.0587	3.21767e-14	6.31139	up
gene13169	617	658	633	2153	1171	1436	22.7413	24.3558	23.4273	79.663	43.3268	53.1659	0.00408187	1.26515	up
gene13170	1	1	2	16	9	9	0.0485834	0.0498434	0.094982	0.577951	0.330601	0.367739	0.000430341	3.03324	up
gene13171	40	67	72	336	1051	1005	0.692965	0.940914	1.05209	4.72827	14.7644	14.3231	9.16796e-05	3.67782	up
gene13172	204	150	154	992	1204	1045	7.49168	5.50428	5.63968	36.2993	42.4594	40.0994	4.26678e-27	2.61672	up
gene13176	22	54	55	2	1	6	1.33943	3.28849	3.35294	0.147521	0.117231	0.396151	1.24742e-05	-3.92431	down
gene1318	1030	1072	1206	375	234	147	43.0792	45.2097	51.3509	16.0729	9.33063	6.23629	2.95021e-20	-2.1823	down
gene13190	33	55	56	250	255	156	7.30054	12.3884	12.6446	56.194	57.158	35.1843	1.18874e-07	2.14227	up
gene13202	33	27	54	98	122	101	2.7341	2.34336	4.54401	7.75798	8.96946	7.43024	0.00194352	1.43551	up
gene13213	2060	2169	2237	5890	4958	4911	53.9436	56.9115	58.969	155.586	131.087	128.984	1.24798e-05	1.22946	up
gene13214	144	184	110	571	322	513	4.7182	6.03729	3.62433	18.7104	10.5587	16.8	9.3731e-05	1.62795	up
gene13220	119	58	49	1	9	3	9.21052	4.29912	3.77098	0.0989602	0.701389	0.265784	5.9604e-05	-4.1812	down
gene13221	204	202	181	7	18	8	11.2286	10.31	9.25565	0.224972	1.09991	0.560281	5.27193e-21	-4.2123	down
gene13222	32	32	26	2	5	7	0.645508	0.661238	0.531898	0.04887	0.103639	0.147956	0.000144343	-2.74568	down
gene13223	624	497	568	274	287	291	42.3665	38.202	40.1248	21.8041	22.8018	22.3201	3.68549e-05	-1.04398	down
gene13235	262486	130447	185968	24514	47789	25713	15738.4	7859.99	11216	1479.6	2883	1552.31	4.11122e-06	-2.62014	down
gene13238	7651	8147	8648	828	1260	1198	720.465	775.106	822.895	77.9296	118.942	113.022	1.25128e-22	-2.95407	down
gene13240	227	252	193	18	53	28	4.84608	5.79567	7.41188	0.583448	1.30459	0.964491	6.75535e-14	-2.8232	down
gene1325	47	48	19	228	249	123	1.1617	1.09344	0.415539	5.02041	5.38754	2.52117	3.08343e-05	2.34146	up
gene13253	243	163	149	606	612	526	7.88107	5.29173	4.84595	19.6683	19.8376	17.0364	5.93812e-10	1.59639	up
gene1326	1	0	0	73	162	240	0.0917625	0	0	5.4199	11.8678	17.8066	8.60113e-09	8.83572	up
gene13262	1754	1319	1405	225	266	234	865.006	650.376	702.004	111.4	105.666	107.475	1.43112e-28	-2.6836	down
gene13265	2176	1949	1909	8157	4440	4396	107.21	76.27	83.8766	396.555	201.526	213.483	0.00866204	1.44098	up
gene13266	1445	1175	1283	220	277	245	11.0835	8.52979	9.90154	1.57905	2.19822	1.76325	6.29906e-25	-2.45242	down
gene13273	218	116	78	5686	4693	3919	16.4336	8.78942	5.97034	431.461	355.949	297.455	1.66254e-38	5.06363	up
gene13278	112	103	71	34	16	26	4.86025	4.84526	3.04708	1.1418	0.667642	1.02509	5.9302e-05	-1.96516	down
gene13285	2	0	0	14	10	12	0.1437	0	0	0.914477	0.674433	0.794083	2.16434e-05	4.11977	up
gene13292	11	13	6	161	96	119	0.425603	0.533662	0.231088	6.20253	3.70467	4.57418	5.11231e-12	3.594	up
gene13294	87	94	80	412	373	450	7.48454	8.60547	7.07147	36.2648	32.8617	39.369	9.42955e-14	2.18581	up
gene13296	927	761	757	1747	1504	1894	13.3953	11.0134	10.9947	25.2687	21.761	27.4716	2.48562e-05	1.01718	up
gene13298	48	30	28	140	113	127	5.0737	3.22078	3.07194	14.9686	12.0798	13.5753	5.89115e-05	1.7871	up
gene13302	1700	938	926	8022	7638	6873	18.3197	10.7826	10.1377	79.5	82.4723	71.7336	5.99927e-19	2.6055	up
gene13308	893	843	561	2214	3500	2371	64.4639	56.5046	40.1059	164.592	259.03	175.804	2.60844e-06	1.75798	up
gene1331	1812	2779	2057	173	281	250	118.51	181.005	135.384	11.3372	18.1489	16.2556	9.67762e-17	-3.29842	down
gene13313	441	412	349	1379	1373	1806	8.88651	8.60367	6.44623	31.2165	31.9389	37.3695	1.87703e-15	1.86586	up
gene13317	236	204	187	1203	1175	1290	7.57676	6.27643	5.91639	36.7667	36.5808	39.4998	2.08561e-25	2.49203	up
gene1332	592	524	667	175	221	195	27.1644	23.5114	29.4146	7.72335	10.8187	8.64274	8.84288e-11	-1.65078	down
gene13321	310	315	441	814	717	742	5.20843	5.27779	7.11137	13.2527	11.5034	11.8466	1.83225e-05	1.03586	up
gene13322	1231	840	954	403	403	380	68.7667	47.6746	58.1963	28.3076	25.7995	23.8524	5.17547e-08	-1.40681	down
gene13323	3	6	1	110	128	165	0.128967	0.309354	0.0419987	4.52586	5.42573	6.84804	2.15593e-19	5.275	up
gene13325	13	7	1	132	95	143	0.42053	0.239671	0.0456777	3.84661	2.7943	4.1492	3.6785e-14	4.08558	up
gene1333	848	602	1785	152	216	162	20.8327	14.9558	43.3486	3.86366	5.31268	4.03569	0.00853214	-2.66858	down
gene13333	1440	1339	1218	525	621	550	46.9921	42.5715	41.1311	14.0676	17.6182	15.2834	3.49593e-08	-1.29377	down
gene13345	622	727	622	1773	1672	2008	10.966	12.8801	10.6327	30.8166	29.2301	34.7869	3.09121e-09	1.4112	up
gene13348	384421	269267	262731	13959	27937	25285	15384.3	10811	10555.8	561.087	1122.54	1016.44	1.88842e-12	-3.829	down
gene13353	137	163	142	985	625	562	4.01105	4.77863	4.16412	28.8151	18.2779	16.4298	1.09344e-05	2.24315	up
gene13359	28	24	28	248	289	403	2.79799	2.72071	3.47669	26.1721	28.9925	40.1664	1.13983e-14	3.49623	up
gene13365	1	1	0	53	56	13	0.0930012	0.0345957	0	1.61939	1.91084	0.559592	0.000103185	5.87868	up
gene13376	85	96	65	265	286	285	2.57463	2.92438	1.97657	7.96795	8.64597	8.55039	1.46343e-07	1.70806	up
gene13387	885	928	915	423	499	434	26.9297	27.8684	27.7878	12.7452	15.1236	13.1024	6.68018e-06	-1.06573	down
gene13391	755	980	1061	550	442	352	17.0115	20.0939	22.7694	11.8688	8.42589	7.61078	1.02084e-05	-1.1121	down
gene13393	6	11	13	51	33	58	0.228849	0.270439	0.375754	1.99723	0.92177	1.91772	0.000510272	2.1857	up
gene13402	1	1	12	252	200	218	0.048949	0.0527523	0.491737	10.1036	7.93501	8.72361	1.5332e-29	5.52193	up
gene13403	0	1	2	71	94	63	0	0.0255437	0.0486665	1.42472	1.87851	1.25581	4.62104e-15	6.18771	up
gene13404	18891	14235	24569	1287	1881	1874	5784.7	4471.07	7754.64	407.903	594.597	594.658	1.57078e-13	-3.57529	down
gene13406	876	812	779	1574	2061	1997	33.8527	31.3325	30.0729	60.9041	79.7701	77.1949	2.67702e-06	1.13308	up
gene13411	133	110	128	942	610	637	8.64223	7.33165	8.94672	57.8683	38.086	37.9894	2.81763e-09	2.50667	up
gene13420	3072	2553	2578	293	471	462	279.493	234.018	236.874	26.992	43.3637	42.5636	8.03476e-29	-2.8009	down
gene13421	13976	11727	15026	834	1147	979	733.284	627.912	785.723	74.7324	94.3036	83.3178	3.28826e-29	-3.84036	down
gene13423	110	84	86	320	280	286	8.79137	6.76687	6.93294	25.6453	22.4062	22.9684	3.78054e-07	1.60637	up
gene1343	241	294	357	97	107	112	7.08097	8.68223	10.5265	3.7955	3.17389	4.09909	5.17411e-07	-1.55502	down
gene13431	37771	27061	31130	1309	1241	1240	1397.04	1003.94	1155.57	48.6249	46.09	46.0621	1.41191e-31	-4.71815	down
gene13442	17	18	6	79	63	85	1.31315	1.44527	0.462082	6.15914	4.9506	6.58578	1.36454e-05	2.41374	up
gene13444	49746	52404	65014	1316	1402	992	2909.99	3105.93	3757.93	74.0705	82.2987	56.9326	1.94853e-32	-5.55018	down
gene13446	65	50	49	143	241	238	2.82447	1.3072	2.60697	7.62305	13.6409	13.5374	1.43207e-06	1.86447	up
gene13448	164	146	174	413	502	474	2.40232	1.7762	2.02086	4.97692	6.83333	7.00996	7.00019e-08	1.46337	up
gene13451	8	5	7	44	21	21	0.508902	0.298833	0.427218	2.6299	1.29786	1.25766	0.00892439	2.0525	up
gene13462	42	45	50	144	235	328	4.20404	4.58579	4.14869	14.8236	23.4832	33.233	0.000172855	2.30735	up
gene13476	11562	13450	12341	29309	30085	30350	468.583	547.559	503.36	1176.47	1203.99	1241.23	0.00195821	1.20763	up
gene13488	15485	12862	12835	4811	5046	4851	4525.2	3803.67	3765.62	1290.12	1365.69	1331.58	4.72208e-06	-1.54189	down
gene135	581	509	619	158	156	162	6.89898	6.05572	7.39581	1.91362	1.88449	1.96058	2.77505e-13	-1.90085	down
gene13503	14211	11791	15977	1133	1564	1593	862.302	762.092	999.844	73.092	100.262	100.711	5.10865e-23	-3.34911	down
gene13506	289	225	334	38	26	97	18.7365	14.6534	21.8139	2.54108	1.72479	6.34412	3.42321e-11	-2.4563	down
gene13515	703	674	620	1597	1346	1453	34.7686	33.7265	31.0693	70.2626	58.9285	63.3782	5.06766e-06	1.08263	up
gene13540	368	339	356	58	63	44	31.1503	29.0391	30.1692	5.03911	5.50507	3.87673	4.83327e-18	-2.74371	down
gene13543	256	234	248	81	109	87	21.0855	19.3313	20.5415	6.77968	9.05442	7.25258	8.31837e-06	-1.47132	down
gene13548	65	56	33	358	282	174	3.46939	1.96628	2.0373	17.5041	13.8264	10.3525	3.59902e-05	2.34903	up
gene1355	1058	1296	796	391	424	393	24.28	36.5635	19.9618	6.89685	8.3818	7.35394	5.95077e-06	-1.43937	down
gene13550	9349	11307	9770	3519	3770	3671	759.188	924.285	799.705	288.382	308.735	300.883	1.80076e-06	-1.53014	down
gene13553	75	92	55	232	209	293	4.45003	5.36193	3.07359	13.9262	12.4702	17.5576	9.10862e-07	1.66839	up
gene13558	241	330	319	47	43	44	43.5365	56.3968	59.6509	7.72946	7.57647	8.2672	1.82043e-16	-2.78825	down
gene13559	40	48	59	10	16	17	19.3126	23.6581	29.2739	5.47007	8.02306	8.58342	0.00238694	-1.83317	down
gene1356	4	1	8	38	21	24	0.215209	0.103786	0.261191	2.29611	1.38393	1.69935	0.000370269	2.62007	up
gene13570	24	20	19	104	49	88	0.48056	0.519486	0.503994	2.3209	0.97029	1.69602	0.000584166	1.88177	up
gene13571	132	213	307	17	26	19	13.288	21.5611	31.289	1.74107	2.63832	1.95795	4.10381e-06	-3.45386	down
gene13573	535	719	454	88	160	168	21.2904	28.6038	17.5369	3.63817	6.41407	6.53722	2.14417e-08	-2.09729	down
gene13575	291	265	119	14	11	14	4.97088	4.58631	2.05878	0.245921	0.182946	0.211666	2.54206e-07	-4.1683	down
gene13577	4383	3548	5953	513	493	694	223.304	181.018	304.564	26.2614	25.2483	35.6297	1.00241e-11	-3.08767	down
gene13579	79	91	74	322	231	211	1.36025	1.49717	1.47006	6.43087	4.2486	3.8586	3.06172e-06	1.59227	up
gene13584	3495	3371	3521	426	738	537	376.508	366.336	383.379	46.4654	80.4317	58.6567	4.85423e-25	-2.66903	down
gene13591	1803	1863	1764	550	1009	798	214.971	224.294	212.814	66.4927	121.757	96.5118	1.51478e-07	-1.26312	down
gene13598	330	280	281	822	728	703	11.0253	9.44442	9.45171	27.6052	24.4743	23.6473	1.20453e-07	1.28277	up
gene13600	1560	1442	2122	167	221	215	51.1351	45.3379	65.4279	6.14608	7.73339	6.28463	9.93435e-18	-3.14552	down
gene13601	470	350	370	1017	943	1408	9.97242	8.26834	7.20997	21.1251	21.9082	31.4163	1.57583e-06	1.44392	up
gene13602	84	56	62	5	9	13	6.27183	4.274	4.64954	0.407237	0.719084	1.07446	5.40347e-07	-2.96312	down
gene13608	4957	4856	4150	1239	1526	1728	199.947	197.001	168.437	50.2993	61.8817	70.1631	4.00695e-10	-1.69372	down
gene13620	270	161	251	6	16	8	13.104	8.03953	12.0421	0.337495	0.796041	0.404249	2.56159e-18	-4.5664	down
gene13621	256	251	233	105	103	98	12.4658	12.7345	11.6361	5.27214	5.17502	5.00865	4.7104e-05	-1.33027	down
gene13623	8	5	3	70	45	42	0.276352	0.188964	0.135027	2.17803	1.43436	1.37597	1.00858e-06	3.24224	up
gene13630	0	0	0	23	10	8	0	0	0	0.913273	0.397793	0.348179	0.000423594	Inf	up
gene13631	2	0	0	318	239	323	0.0922582	0	0	12.4669	9.36124	12.6603	1.07271e-47	8.73051	up
gene13632	54	20	32	978	964	1428	1.14964	0.428271	0.677332	20.5966	20.285	30.1088	1.55805e-26	4.93404	up
gene13634	2	5	3	65	37	69	0.154115	0.334133	0.226489	1.35421	0.789507	2.0112	6.1574e-09	4.03968	up
gene13637	7	8	1	265	422	607	0.379984	0.455282	0.0619812	13.1325	20.8796	29.9895	1.54822e-12	6.27916	up
gene1364	1617	2503	1587	7584	6580	8962	320.304	506.979	320.656	1521.55	1319.22	1809.26	3.01665e-11	1.96176	up
gene13645	5214	6212	4130	9237	12126	14427	314.147	376.085	250.279	560.195	735.021	875.195	0.000620915	1.14375	up
gene1365	351	378	227	1128	1186	1145	9.40734	9.50535	5.85339	30.3213	32.1904	30.2168	1.80131e-14	1.79893	up
gene13650	7023	9222	4579	186	252	183	83.2234	109.395	54.3291	2.21833	2.99474	2.18259	4.3191e-14	-5.12464	down
gene1366	2169	1688	1966	438	482	529	339.777	263.382	313.026	69.9299	76.9036	84.5277	6.66817e-18	-2.06391	down
gene13668	1370	1797	1527	417	604	562	34.6176	47.7222	39.7944	11.9305	17.1228	15.4419	4.85197e-12	-1.62679	down
gene13670	2	2	3	17	8	11	0.749232	0.305776	1.1281	4.77502	2.41244	2.53997	0.0042563	2.3088	up
gene13671	216	187	299	728	825	1158	5.75026	4.83087	7.66878	19.2922	22.6808	31.3247	2.30355e-07	1.89056	up
gene13673	1715	2008	1851	716	706	803	78.1875	87.3831	85.0318	32.8971	32.918	39.2512	8.30033e-09	-1.38201	down
gene13674	991	1111	1377	456	529	544	55.5656	62.5682	77.6072	25.7076	29.822	30.6919	1.10794e-07	-1.2441	down
gene13676	4	0	2	10	14	15	1.89874	0	0.960393	4.1475	5.67237	6.23225	0.0012645	2.64393	up
gene13678	111	136	161	25	63	101	11.1581	11.0714	11.6115	2.18545	4.95	8.81328	0.00617406	-1.17247	down
gene13688	5794	5192	5875	1996	2001	2241	202.758	182.207	206.282	70.1376	70.2725	78.743	1.34389e-07	-1.49151	down
gene1369	716	776	802	583	228	186	103.105	113.149	117.132	85.3383	33.3909	27.2795	0.00077565	-1.25275	down
gene137	753	629	562	189	177	129	16.4222	13.77	12.2853	4.08602	3.88232	2.84322	1.42928e-15	-2.02849	down
gene13702	118	93	137	461	534	482	2.52542	2.07816	2.94244	10.1874	11.7433	10.5157	1.7425e-13	2.02819	up
gene13708	1321	1092	1026	344	453	398	172.664	144.394	135.864	45.7073	60.034	52.9284	1.27587e-11	-1.58234	down
gene13711	18	21	22	1	4	2	1.95603	2.28682	2.43774	0.194861	0.481591	0.261686	7.49617e-05	-3.18508	down
gene13712	2107	1959	2369	675	783	731	47.8893	44.8757	54.1348	15.3108	17.9847	16.5729	2.73443e-11	-1.61308	down
gene13714	530	428	559	1094	1016	1239	12.3287	9.86944	11.9239	24.3216	22.8218	27.8328	3.94391e-06	1.08567	up
gene13715	1454	1395	1942	223	314	348	163.787	158.396	225.49	26.0996	35.7134	40.5214	2.1295e-16	-2.49567	down
gene13720	721	517	537	319	300	282	152.059	111.009	115.654	68.8814	64.6903	60.9299	3.57242e-05	-1.03381	down
gene13726	147	185	151	93	85	69	3.88803	4.60608	3.99589	2.40912	2.22286	1.66705	0.00695408	-1.02319	down
gene13737	1667	1535	1766	409	529	444	45.2597	41.5598	47.7037	8.82234	10.8224	9.78923	7.79321e-16	-1.90354	down
gene13739	84	99	63	520	591	539	1.39171	1.64512	1.0589	8.62882	9.71898	8.91401	5.78218e-22	2.68891	up
gene13740	61	63	45	685	629	573	1.6693	1.71094	1.23868	18.4471	16.9657	15.4928	1.69235e-33	3.42546	up
gene1375	494	451	487	1207	1027	1085	9.92187	8.10396	9.30836	22.7368	19.1307	21.2517	8.48404e-07	1.15687	up
gene13751	2263	1701	2362	56	62	35	34.674	26.0524	36.1475	0.866648	0.957665	0.537427	1.65394e-54	-5.42546	down
gene13755	215	178	127	562	397	479	4.29542	3.56546	2.55303	11.2432	7.95277	9.58276	1.73194e-07	1.41301	up
gene13770	103	141	114	520	497	547	2.02344	2.768	2.22781	10.1466	9.68876	10.7009	2.62038e-14	2.07029	up
gene13771	1297	1459	1394	487	354	410	15.149	17.2909	16.615	5.73997	4.48538	5.21803	2.3271e-14	-1.78543	down
gene13777	9	5	8	35	25	45	0.314188	0.161502	0.262986	1.12554	0.823917	1.45972	0.00123887	2.19851	up
gene13784	1	1	2	17	10	11	0.0658587	0.0676469	0.128935	0.913243	0.58753	0.613087	0.000226147	3.19312	up
gene13790	867	989	1491	438	348	452	9.39276	10.7337	15.9747	4.68642	3.90075	4.83491	0.000339309	-1.4918	down
gene13793	612	617	564	3845	2771	2848	6.36547	7.43993	6.89309	40.9552	32.0276	31.6917	2.58555e-14	2.34535	up
gene13797	173	130	192	89	57	83	2.57192	2.21719	2.85641	1.39743	1.07616	1.33935	0.00196567	-1.16743	down
gene13813	42	17	24	9	6	6	2.43107	0.806006	1.1805	0.3281	0.29659	0.320734	0.00732517	-2.03579	down
gene1382	85	118	114	27	35	38	5.05968	6.97667	6.57535	1.64401	2.12408	2.30553	0.000218166	-1.72321	down
gene13821	123	137	116	333	277	321	4.75997	5.20841	4.29109	11.7509	9.88415	11.6049	3.97187e-05	1.25203	up
gene13824	29	7	15	216	103	128	0.998061	0.233331	0.435497	7.76335	3.56613	4.48825	3.66337e-05	3.08036	up
gene13825	383	323	346	643	763	829	9.68583	8.18523	8.76786	16.2513	19.2511	21.0014	2.12295e-05	1.02954	up
gene13829	111	87	43	856	1218	1605	3.41099	2.67859	1.33138	26.294	37.3845	49.207	3.01053e-12	3.87426	up
gene13833	84	35	96	170	262	175	2.5593	0.93765	2.90518	5.09566	7.90055	4.93774	0.000452539	1.43942	up
gene13835	470	454	305	1120	916	772	13.8427	13.908	9.41919	33.7892	27.1116	23.2577	4.0706e-05	1.13761	up
gene13845	1146	1011	1165	311	340	352	13.3095	13.3874	13.8875	5.27827	6.03202	6.21196	2.73771e-14	-1.78495	down
gene13848	500	527	519	1026	1205	1177	15.3681	16.6399	16.3443	32.3669	38.3352	37.3472	4.11122e-06	1.08286	up
gene13849	3500	5859	6285	1077	1710	1237	81.1626	128.652	144.364	24.0195	38.1141	26.1658	5.08597e-06	-2.01806	down
gene13851	3	2	2	22	14	27	0.137875	0.0942876	0.0898331	0.840641	0.52971	1.03711	0.00010719	3.11436	up
gene13856	141	220	202	438	433	402	6.52164	9.69391	7.73011	19.2249	19.0869	16.1707	4.50843e-05	1.12006	up
gene13857	1669	1596	1738	296	356	351	52.3927	49.9634	54.2882	9.30367	11.2138	10.8742	1.95302e-23	-2.37612	down
gene13866	14427	17353	19018	3048	6686	3512	235.607	282.14	313.463	49.954	108.813	57.1827	6.542e-09	-1.99884	down
gene13869	270	251	228	11	23	19	19.236	15.8746	15.1614	0.817786	1.70244	1.51449	8.28155e-23	-3.88044	down
gene13870	3	6	9	43	40	34	0.581101	1.42509	2.17238	8.54336	7.85076	7.56284	0.000108603	2.64313	up
gene13873	300	273	414	33	53	31	14.9957	14.1998	20.6306	1.79856	3.03836	1.77555	7.2812e-15	-3.13488	down
gene13874	223	241	298	67	78	40	38.0119	42.163	51.5852	11.709	13.8958	6.5481	6.58791e-10	-2.09858	down
gene13877	42	34	52	368	290	327	2.30327	1.8286	2.25314	18.1428	15.0627	16.7734	5.99399e-18	2.88808	up
gene1388	2	1	1	15	39	23	0.349948	0.181036	0.172769	2.27512	5.65217	3.40838	6.60265e-05	4.20798	up
gene13882	199	134	239	59	78	73	6.717	4.52626	8.10384	2.01693	2.63854	2.49054	0.000114634	-1.50374	down
gene13888	774	564	654	149	148	170	25.6753	18.3926	21.4818	4.44114	4.56055	4.75892	3.19519e-17	-2.14938	down
gene13889	340	359	455	800	836	771	7.67588	7.13501	10.1455	17.5882	17.7546	16.968	2.91572e-05	1.0035	up
gene13893	324	356	387	2701	2665	3036	19.8896	21.2192	26.1186	186.651	188.746	213.443	4.2048e-31	2.91995	up
gene13900	5624	4785	8621	1861	1785	1955	132.053	112.479	202.974	43.8403	42.0407	46.0525	9.4617e-05	-1.82179	down
gene13907	232	201	226	70	114	97	6.7997	6.24085	6.77119	2.2224	3.61768	2.94276	0.000157037	-1.28837	down
gene13908	6838	6350	6091	2556	2732	3247	1180.36	1111.69	1069.29	449.757	480.1	571.778	3.08771e-05	-1.23289	down
gene13917	1432	672	1692	133	89	98	22.4561	10.5641	26.5726	2.09455	1.40909	1.54074	3.22331e-06	-3.62299	down
gene13918	22541	23967	19492	4662	4975	3960	1053.26	1133.35	911.575	221.362	237.248	189.078	6.07482e-11	-2.33542	down
gene13919	763	888	862	181	173	131	26.964	29.4717	27.9259	6.41475	6.05243	5.29027	8.06278e-23	-2.42921	down
gene1392	1260	1313	1486	10	12	1	66.5508	65.3965	78.2169	0.39086	0.75291	0.073129	3.90967e-112	-7.51762	down
gene13940	218	251	218	506	511	495	8.19781	9.41168	8.13018	19.0111	18.9047	18.9872	3.74731e-05	1.08141	up
gene13947	526	896	673	213	362	250	11.0122	18.8981	14.1834	4.48842	7.63944	5.30939	0.000296829	-1.40347	down
gene13950	28	39	20	0	0	0	3.20061	5.21135	2.2676	0	0.0715274	0.135633	1.37868e-10	#NAME?	down
gene13955	2032	2120	1616	661	755	955	733.76	787.607	604.018	249.04	282.962	359.976	2.71565e-08	-1.34034	down
gene13961	108	72	101	36	46	39	6.57674	4.281	6.29749	2.18613	2.76305	2.33581	0.00750891	-1.27286	down
gene13963	1751	1941	2087	429	462	456	51.1772	55.8819	61.8355	12.4522	13.8002	13.3988	2.01726e-19	-2.15836	down
gene13964	761	938	932	317	398	358	12.1275	14.327	14.8465	5.15791	6.50534	5.85032	1.13343e-08	-1.35189	down
gene13965	451	395	349	1193	841	850	10.9026	9.59289	8.46634	28.8857	20.3706	20.5825	2.60464e-05	1.21681	up
gene13966	22544	20597	24944	9188	8707	8536	436.958	399.857	484.357	180.053	171.88	168.121	0.000105338	-1.42151	down
gene13967	1538	1401	1536	509	458	445	29.4234	26.843	29.4443	9.75587	8.78198	8.53811	2.21713e-13	-1.72008	down
gene13970	284	254	268	121	91	89	21.517	19.3502	20.4662	9.28904	6.98726	6.86022	3.78858e-06	-1.47583	down
gene13973	700	670	608	6	2	8	65.737	63.6163	57.6536	0.579084	0.247721	0.7776	3.2126e-78	-7.0053	down
gene13981	45	67	26	546	622	536	4.51232	8.19209	2.54959	63.5627	69.9823	59.4052	1.10906e-33	3.5696	up
gene1400	188	137	216	839	539	928	3.69716	2.71575	4.27168	16.538	10.6215	18.3029	5.49077e-07	2.03567	up
gene14003	51	31	34	198	183	152	4.2752	2.83747	2.29224	16.9578	13.5958	12.7502	7.25149e-08	2.1451	up
gene1401	2	1	2	15	17	45	0.0978306	0.0501993	0.0956328	0.629024	0.667409	1.74321	0.00545795	3.88489	up
gene14014	147	84	177	14	9	19	2.70366	1.60767	3.25804	0.29388	0.184122	0.375074	2.06378e-07	-3.33693	down
gene14017	3726	3000	3645	593	588	809	42.921	38.7892	44.14	7.05209	7.4577	10.4251	2.3892e-21	-2.43916	down
gene14028	307	74	161	402	439	412	7.86819	1.90424	4.14082	10.2901	11.2304	10.542	0.0023939	1.15361	up
gene14031	33	25	16	57	70	79	1.03397	0.782109	0.510618	1.79159	2.18528	2.45971	0.00860845	1.42001	up
gene14035	6872	5349	3702	15639	10663	14021	66.6361	56.1015	38.8098	151.079	108.482	150.371	0.00014613	1.28609	up
gene14037	70	77	69	209	197	191	13.3548	14.846	13.4817	40.5232	38.1554	37.0308	9.39021e-05	1.41045	up
gene14040	7778	9019	8133	406	748	564	248.801	284.141	254.443	12.8112	23.6651	17.4819	2.05951e-36	-3.91826	down
gene14049	91	108	95	251	218	307	0.641004	0.76393	0.677184	1.74654	1.56479	2.15907	3.8991e-05	1.3432	up
gene14062	64	65	54	285	299	287	1.21868	1.2586	1.02594	5.44182	5.72286	5.50108	3.51139e-11	2.19424	up
gene14066	0	1	0	22	18	13	0	0.039749	0	0.683934	0.562855	0.426205	3.10542e-07	5.67223	up
gene14074	40	30	37	174	189	244	1.77394	1.3241	1.62966	7.36094	7.81872	10.2092	2.50315e-10	2.44646	up
gene14075	0	1	0	9	9	9	0	0.11932	0	0.691009	0.607414	0.684219	1.34151e-05	4.69714	up
gene14080	3	3	0	20	13	18	0.348832	0.359507	0	1.90889	1.28677	1.78661	0.000228904	3.03427	up
gene14081	1011	795	1056	203	245	171	38.1965	29.1553	38.9837	7.5301	9.11434	7.12431	4.85599e-21	-2.26576	down
gene14084	19	6	8	46	57	115	0.406874	0.124703	0.166295	0.914585	1.10954	2.23151	0.00307501	2.6658	up
gene14085	2243	2190	1436	3798	4517	5362	52.0394	50.0331	33.3152	84.5523	105.181	124.876	2.29112e-05	1.16307	up
gene14091	3021	2252	2475	355	509	519	190.106	142.468	156.683	22.5301	32.2514	32.8933	1.19799e-24	-2.5442	down
gene14109	1583	1287	1381	560	669	690	82.8345	67.6393	71.4233	29.1816	34.6626	37.684	3.29426e-07	-1.20487	down
gene14111	416	288	257	2060	1922	2549	64.4378	42.9395	40.3595	327.813	304.797	407.164	1.47264e-28	2.70839	up
gene14116	306	564	478	1122	1196	1324	17.2907	31.9479	27.1026	63.6578	67.8544	75.1298	3.83509e-09	1.3759	up
gene14120	246	185	280	494	520	484	7.69753	4.02393	6.18662	12.5702	14.2497	11.8349	0.000104919	1.01828	up
gene14129	552	580	548	1682	1415	1283	7.06024	7.49605	7.04791	21.5547	18.1872	16.5009	1.68044e-08	1.32708	up
gene14135	169	228	253	79	82	78	18.2188	19.01	27.3501	5.85744	8.58838	6.79403	1.47465e-05	-1.50077	down
gene14144	13	5	3	34	30	23	2.63078	1.1609	0.832044	6.22737	5.17608	4.78129	0.00449163	1.99775	up
gene14148	1186	1099	1256	433	524	508	47.301	43.7185	50.1618	17.228	21.0403	20.0703	1.28134e-08	-1.33091	down
gene14150	35	61	21	113	111	118	0.917501	0.917961	0.316231	1.85733	1.68898	2.28391	0.00103152	1.49099	up
gene14151	4	3	1	42	12	30	0.0470019	0.0391032	0.0372163	0.967141	0.246698	0.454899	0.00232208	3.34143	up
gene14152	1260	1066	1016	346	344	323	40.3575	33.6151	26.2915	6.91756	8.58048	6.48685	3.23956e-14	-1.77816	down
gene1416	737	523	1139	25	55	23	10.9798	6.57765	14.6106	0.49965	0.844042	0.338313	5.20412e-09	-4.60116	down
gene14160	2	0	0	9	7	8	0.0561424	0	0	0.173963	0.146961	0.171337	0.000161439	3.53446	up
gene14164	261	170	219	81	135	85	10.2018	6.609	8.58393	3.07749	5.1918	3.20825	0.000598848	-1.1685	down
gene14168	1129	597	967	2036	2078	1858	49.4639	25.8303	41.4572	88.6305	89.9927	80.9432	7.42892e-06	1.093	up
gene1417	63	36	79	6	27	20	4.17429	2.44065	5.2946	0.446518	1.84937	1.36262	0.00332012	-1.81016	down
gene14171	9	178	22	451	499	492	0.996604	14.5933	2.2724	35.9446	42.7483	41.2715	1.20565e-15	2.72819	up
gene14174	8	12	7	54	61	35	0.134022	0.189205	0.108122	0.823683	0.930604	0.532987	0.000122147	2.41796	up
gene14178	264	211	274	91	97	77	11.5394	9.272	11.6507	3.955	4.20125	3.3846	2.40193e-06	-1.55534	down
gene14185	17	11	12	88	116	85	0.391181	0.218345	0.242771	1.85843	2.51066	1.76817	1.09665e-07	2.79631	up
gene14186	28717	39682	41641	1942	2857	2430	2753.09	3835.46	4026.75	187.983	276.523	235.779	5.0897e-23	-3.98693	down
gene14191	12	11	14	105	89	117	0.411979	0.380226	0.482988	3.71334	3.29991	4.41623	7.99943e-09	3.01457	up
gene14192	53	20	50	90	125	138	0.937439	0.353079	0.863303	1.63635	2.16661	2.41348	0.00109081	1.46278	up
gene14193	401	421	369	1241	1229	1181	8.56014	8.85472	7.77649	26.1326	25.873	24.9623	2.47288e-11	1.55972	up
gene14207	69	26	40	878	668	775	22.6797	8.37678	14.0444	296.104	225.602	263.995	1.22456e-46	4.04939	up
gene14211	1	3	2	11	10	16	0.0626852	0.193121	0.122691	0.589672	0.559071	0.83339	0.00172289	2.56587	up
gene14218	607	648	728	129	135	120	11.3278	12.1996	13.6935	2.42882	2.53629	2.27717	7.63467e-21	-2.42536	down
gene14219	171	169	158	10	13	6	24.1683	24.1044	22.6601	1.56498	1.93338	0.934192	2.70605e-18	-4.15824	down
gene14220	56	26	55	107	136	87	3.63576	1.71256	3.55709	6.95546	8.72496	5.66154	0.00770728	1.2117	up
gene14224	21	17	21	99	58	97	2.11935	1.79976	2.20689	10.1788	5.98253	9.9185	8.37727e-05	2.05085	up
gene14226	74	78	54	18	28	18	2.0439	2.15483	1.47741	0.494504	0.770965	0.514207	0.00125368	-1.74406	down
gene14227	7514	8360	7555	3969	3640	3960	1232.2	1376.73	1273.59	626.41	603.897	624.615	0.000602674	-1.07449	down
gene14229	265	223	432	563	950	727	5.22252	3.61739	6.93892	10.3989	17.0545	12.2538	0.00154269	1.22443	up
gene14234	137	70	186	11	36	25	8.97553	3.91229	11.474	0.640023	2.40937	1.71746	0.00103681	-2.50992	down
gene1424	406	411	425	1230	1055	1069	13.4782	13.7836	14.3471	41.1709	35.4924	36.5159	4.06267e-09	1.37733	up
gene14241	327	275	381	155	163	163	14.6627	11.3316	15.068	7.10057	8.18626	6.35201	0.00020259	-1.08825	down
gene14246	1715	2089	2022	570	621	674	89.6718	96.4929	98.3605	43.4161	47.8785	51.5294	1.19285e-12	-1.70096	down
gene14249	123	206	109	579	479	525	2.60653	3.72156	1.75386	10.9198	9.41159	9.94016	1.59221e-11	1.79773	up
gene14255	206	147	185	74	77	78	11.9224	8.82014	11.5292	4.20911	4.79162	4.33782	0.000448998	-1.28889	down
gene14263	107	73	80	324	256	335	9.11761	6.30852	7.04802	28.3528	22.6232	29.8055	2.51427e-08	1.75967	up
gene14264	333	321	325	939	703	1011	4.59095	4.58126	5.18207	13.6644	10.2912	13.8407	8.88306e-09	1.38213	up
gene14274	418	316	343	128	163	131	61.375	46.9891	51.1261	19.1723	24.3415	19.6492	1.02549e-06	-1.40871	down
gene14277	74	82	110	235	155	164	3.25053	3.58319	4.18354	10.67	7.4889	5.92161	0.00601862	1.0035	up
gene14280	173	278	203	138	111	87	2.31038	3.48258	2.59747	1.80924	1.40257	1.1677	0.00318842	-1.0159	down
gene14286	16	59	59	1	0	1	0.782523	2.90484	2.8859	0.0893862	0.0315731	0.0800087	2.03411e-05	-6.1203	down
gene14289	42	46	15	241	115	257	2.08057	2.32483	0.779899	11.472	5.38392	12.3854	0.00010562	2.51905	up
gene14291	200	141	116	984	419	755	10.8395	8.25753	7.06468	54.9882	23.4928	38.3199	0.000664328	2.18669	up
gene14296	0	0	0	79	24	32	0	0	0	4.91454	1.5105	2.01489	6.05974e-05	Inf	up
gene143	64	60	44	130	133	139	6.64838	6.31418	4.64209	13.6555	13.9259	14.5989	0.00418779	1.20233	up
gene14304	583	427	358	1928	1733	1983	10.5678	7.78092	6.528	35.3047	31.6711	36.3371	6.46357e-17	1.98898	up
gene14307	82	99	84	380	329	392	2.74289	3.34625	2.79973	12.6653	10.9362	13.0551	3.05633e-11	1.99828	up
gene14309	181	241	209	418	689	492	7.57682	10.163	8.5789	16.9696	28.7161	19.9634	0.000188183	1.28274	up
gene1432	223	277	168	445	469	513	10.2345	12.6325	7.80983	20.566	21.6987	23.5683	9.42328e-05	1.03811	up
gene14325	2294	1984	1915	168	307	326	240.216	209.158	201.895	17.7458	32.5477	34.3939	2.36548e-34	-3.01022	down
gene14327	12	1	0	14	29	36	1.03056	0.106116	0	1.17776	2.44115	3.09428	0.00396892	2.5474	up
gene14332	358	495	373	135	182	162	20.5323	27.2651	19.7389	8.02927	8.89458	10.756	3.46526e-07	-1.41397	down
gene14335	249	379	267	1726	976	1173	15.5149	30.0112	28.8257	210.66	110.107	129.835	1.73739e-05	2.06014	up
gene14340	66	74	51	170	160	190	8.0586	9.09415	6.32319	20.8486	19.5567	23.3001	0.000267461	1.38838	up
gene14343	1419	1082	1275	348	500	474	126.273	97.7749	114.369	31.4905	44.3756	41.7573	1.72214e-11	-1.57229	down
gene14348	7	13	9	459	814	372	1.65884	3.16808	2.20177	105.213	186.202	85.492	4.23094e-10	5.76742	up
gene14354	466	555	375	1613	1429	1987	10.0634	12.1414	8.68714	34.8629	31.7462	43.1186	3.18311e-13	1.79218	up
gene14357	66	65	46	218	160	214	3.22195	3.06115	2.44613	10.0094	7.7233	9.87525	4.87639e-06	1.68651	up
gene14358	1732	2030	1214	8466	4055	5508	55.1172	63.5926	37.4258	290.427	138.617	186.47	0.00181378	1.80435	up
gene14362	7	5	1	119	109	226	0.324468	0.213338	0.0680927	5.80024	5.32412	11.6205	3.34481e-08	5.06965	up
gene14364	11	6	6	38	36	49	0.393142	0.217936	0.20764	1.50163	1.42727	1.9263	0.000353893	2.36278	up
gene14368	6	13	2	68	67	58	0.306306	0.691959	0.11989	3.4269	3.34211	2.89095	3.60507e-07	3.14437	up
gene14369	1104	895	1004	4226	4612	5406	36.7077	29.8442	33.4926	140.989	153.81	180.368	3.1877e-16	2.18851	up
gene14370	1083	1084	1192	351	125	277	18.9361	19.8629	21.2192	6.70395	2.42611	5.41054	9.96197e-21	-2.21081	down
gene14375	191	155	248	18	23	17	10.3499	8.43664	13.4657	0.992146	1.2966	0.976886	3.95987e-15	-3.41387	down
gene14378	277	302	297	543	917	683	7.99517	8.46763	7.9324	14.8373	24.551	18.2852	0.000219813	1.23187	up
gene14379	13	1	13	40	28	68	0.463187	0.0431831	0.452551	1.37342	0.970354	2.34678	0.00417818	2.27538	up
gene14384	282	344	402	65	45	51	5.28798	6.07549	7.9857	1.5369	1.44731	0.978322	1.48861e-17	-2.73014	down
gene14386	367	354	296	964	948	925	6.17913	5.36446	4.6234	15.9434	15.6323	15.1727	1.65543e-09	1.42385	up
gene14387	49	65	55	160	152	152	1.99055	2.65515	2.22635	6.37784	5.99765	6.11529	0.000454597	1.40049	up
gene14395	739	855	757	406	329	443	912.255	1169.37	1055.09	576.765	463.907	633.769	1.07907e-05	-1.05341	down
gene14396	18	12	19	89	73	93	0.737701	0.432477	0.772669	3.64947	2.92764	3.49932	1.18061e-05	2.32342	up
gene14400	6	8	3	49	22	48	0.304786	0.438144	0.178939	2.44419	1.11914	2.39035	9.88707e-05	2.7532	up
gene14403	421	474	411	1414	1842	2218	16.6733	18.8153	16.3593	56.1396	73.121	88.0729	1.15825e-10	2.00888	up
gene14408	3087	3403	2764	54	80	35	141.28	144.276	128.366	2.11908	3.61479	1.26005	7.97212e-88	-5.83183	down
gene14411	572	473	780	65	71	69	21.2573	15.3021	28.9634	3.34597	2.72065	3.31857	1.05936e-12	-3.21166	down
gene14425	110	246	157	40	47	26	4.65165	11.0263	6.59368	1.76441	2.11844	1.13715	0.000617241	-2.2394	down
gene1443	194	198	263	1611	870	654	6.90425	7.40653	8.66739	55.466	30.0321	23.7711	0.00544476	2.20634	up
gene14430	342	317	404	94	122	103	45.1791	42.3231	54.0604	12.6294	16.308	13.8982	1.37432e-09	-1.79433	down
gene14438	356	336	267	143	165	167	10.7914	10.2568	8.15491	4.38472	5.00348	5.05484	0.000285352	-1.07067	down
gene14441	27	41	55	100	132	100	0.720877	1.1058	1.46834	2.66326	3.52625	2.66588	0.00258522	1.37405	up
gene14443	2007	1781	1538	445	568	583	426.332	384.926	333.554	96.9258	123.457	127.019	3.75913e-14	-1.79621	down
gene14451	2	3	3	23	14	13	0.171173	0.264077	0.251729	1.6135	1.03469	0.912218	0.00113613	2.58973	up
gene14453	1198	1252	1222	139	208	210	255.453	353.623	278.037	35.997	51.1647	55.0313	1.33027e-30	-2.77961	down
gene14455	14	18	15	118	70	88	0.299255	0.392496	0.316318	2.38725	1.4575	1.7876	1.772e-06	2.49945	up
gene14457	119	107	118	238	265	276	6.32242	5.50576	6.42694	11.5793	13.2896	13.3293	0.000500126	1.12191	up
gene1446	1166	1750	1361	21	18	11	46.1779	68.4265	53.2146	0.847397	0.784473	0.455145	2.66984e-43	-6.47332	down
gene14461	76	80	57	17	20	44	3.67403	3.89381	2.78286	0.821237	0.96348	2.16586	0.0059071	-1.45432	down
gene14477	465	734	529	249	255	200	25.7801	33.7655	27.1281	13.2079	14.1103	12.3765	4.37929e-05	-1.35191	down
gene14478	967	1057	764	2811	3172	2877	44.9495	47.7013	35.7505	123.31	143.93	129.975	1.30956e-10	1.61128	up
gene14481	60	69	36	185	180	164	2.21344	2.57236	1.42104	7.34074	6.6838	6.36009	2.38218e-05	1.62509	up
gene14482	3361	1399	2658	197	138	174	335.915	140.884	267.044	19.9022	13.7752	17.6168	2.19194e-07	-3.91995	down
gene14489	1	0	0	10	9	10	0.0253921	0	0	0.277024	0.250693	0.218455	9.75369e-06	4.80673	up
gene14505	603	600	820	158	190	164	74.9199	67.3174	101.845	10.2729	13.0638	11.6318	3.44354e-13	-2.03997	down
gene14508	1480	798	1335	74	74	91	175.088	95.3124	159.806	8.90142	8.8865	10.9748	8.2193e-13	-3.97501	down
gene14517	394	530	507	1144	928	912	2.92875	3.94303	3.85061	8.57979	6.9624	6.92217	2.21853e-05	1.0044	up
gene14518	531	504	482	124	151	116	17.7335	17.352	16.6452	4.19242	5.16096	3.53297	9.00848e-14	-2.01287	down
gene14525	90	80	52	803	575	687	1.37292	1.3277	1.01596	12.6443	8.96773	11.076	2.3868e-25	3.16297	up
gene14527	12	26	10	79	83	94	0.308439	0.663763	0.281356	2.07127	2.17847	2.44058	8.90597e-06	2.35761	up
gene14529	179	134	154	579	480	447	3.17568	2.44519	2.84186	10.0673	8.76699	7.58595	1.09553e-09	1.63418	up
gene14530	2313	2027	2539	657	792	753	91.9825	80.9005	101.365	26.2455	31.6283	30.1098	2.92661e-12	-1.701	down
gene14531	223	145	196	507	424	543	7.25423	4.75419	6.36262	16.5864	13.8145	17.7848	5.67628e-07	1.32991	up
gene14544	13	25	15	174	71	138	0.233503	0.483112	0.281127	3.26181	1.31844	2.52266	0.000124125	2.79922	up
gene14552	122	131	140	56	67	56	5.84101	6.30241	6.74837	2.68879	3.25464	2.7039	0.00420229	-1.19193	down
gene14555	256	350	289	668	618	740	2.72289	3.21187	2.77299	6.57093	5.90839	7.35084	5.14742e-06	1.12166	up
gene14562	1232	1122	1586	464	627	610	91.4218	79.0557	112.315	34.5069	49.7048	49.596	4.39906e-07	-1.27031	down
gene14576	16437	9084	15472	556	486	505	1223.93	680.68	1160.62	41.731	36.5018	37.9272	8.12314e-17	-4.78354	down
gene14579	2	7	2	40	25	33	0.122233	0.345002	0.119606	1.90596	1.21827	1.54369	2.73093e-05	3.09998	up
gene1458	143	212	180	80	82	58	145.654	235.099	203.215	91.7452	93.5252	67.5119	0.000286498	-1.33833	down
gene14581	1881	1252	2087	708	754	748	106.404	71.3203	118.525	40.2256	42.2861	42.663	7.2867e-05	-1.29701	down
gene1459	337	299	315	134	165	156	23.1109	20.4015	21.4985	9.17624	11.2785	10.6802	0.000156619	-1.12106	down
gene14596	416	406	395	970	877	936	12.7313	12.4068	15.0205	33.7415	30.4131	32.4146	1.5543e-06	1.13711	up
gene14598	415	530	450	1015	951	983	3.52091	4.49335	3.81955	8.60841	8.0685	8.33955	1.51948e-05	1.02339	up
gene146	112	112	102	45	53	40	1.19022	1.18601	1.08456	0.482572	0.569418	0.432751	0.00402752	-1.2969	down
gene1460	220	169	240	31	26	40	20.1266	15.6674	22.4998	2.49524	2.21921	3.51141	7.47001e-13	-2.75406	down
gene14600	1271	991	1158	246	313	246	21.0151	15.9568	19.1361	4.21129	5.36114	4.18477	1.22461e-19	-2.14405	down
gene14601	5087	4371	4534	591	876	708	191.376	165.022	170.978	21.5257	32.2224	25.5148	3.51082e-24	-2.74348	down
gene14602	320	332	325	950	1019	1231	3.93049	4.05813	3.96974	11.7173	12.5628	15.1608	1.82124e-12	1.65403	up
gene14605	243	164	165	822	774	1021	4.65934	2.99694	3.15569	15.088	14.0608	18.7678	1.84628e-18	2.13737	up
gene14606	8	4	0	60	58	59	0.690387	0.0831627	0	2.94073	3.06363	3.48684	1.37272e-08	3.82917	up
gene14611	486	542	489	1523	1846	1683	24.6714	28.1858	26.4072	79.9878	96.2878	90.2507	1.05888e-12	1.67814	up
gene14612	3	5	2	46	41	48	0.833557	0.833572	0.553249	9.37814	9.15381	10.1374	2.80265e-07	3.69859	up
gene14620	18	12	12	53	41	62	0.619111	0.517486	0.466168	1.40329	1.02222	1.33245	0.00223055	1.8373	up
gene14627	89523	78500	44277	9106	14651	13534	20074	19104.7	10483.5	2029.2	3269.82	3032.85	2.10337e-06	-2.56717	down
gene14631	1050	1319	1357	580	608	582	122.428	170.021	175.787	71.5005	76.8247	70.0241	1.53178e-06	-1.13108	down
gene14652	97	106	92	51	33	32	20.9261	22.8349	20.5612	11.3068	7.43139	6.89698	0.00281878	-1.40055	down
gene14665	65	46	38	281	235	201	3.82296	2.74246	2.26056	16.5129	13.8232	11.8057	5.25456e-10	2.21235	up
gene14671	11	8	7	58	58	33	0.257549	0.205248	0.167578	1.35602	1.34738	0.777486	9.88707e-05	2.46425	up
gene14672	91	112	119	175	263	247	11.234	12.7035	13.6692	20.4213	33.0124	30.8499	0.00220767	1.03002	up
gene14673	148	134	79	443	639	688	12.7565	11.4324	7.04262	38.1168	53.9729	59.0792	2.99402e-11	2.23575	up
gene14691	1714	2609	1614	124	289	146	48.4742	73.9019	46.053	3.50761	8.21214	4.04324	3.53671e-12	-3.46831	down
gene14702	724	856	817	1752	1901	1947	15.0928	17.2222	16.4802	38.0109	38.0123	39.8074	1.27071e-06	1.16681	up
gene14711	525	698	460	5158	4645	4929	6.60864	8.79214	5.80164	64.9796	58.4779	62.2696	2.12414e-29	3.07365	up
gene14714	13	20	25	237	271	280	0.949384	1.27715	1.59773	17.1245	18.4602	19.3571	1.26255e-21	3.70564	up
gene14715	802	696	652	226	280	244	69.8833	61.1011	57.291	19.9127	24.6073	21.4757	1.07973e-10	-1.57649	down
gene14727	1902	1502	1652	353	509	413	38.648	30.6593	33.5889	7.19523	10.3984	8.46452	5.99611e-18	-2.04527	down
gene14730	2	2	1	65	96	39	0.0967417	0.0992531	0.0472835	2.55921	3.77667	1.54136	1.03904e-07	5.26592	up
gene14734	377	566	408	1259	1127	1200	10.7358	20.1112	13.1303	20.8132	20.0013	20.4569	7.48867e-09	1.35189	up
gene14739	1183	1257	1158	256	347	352	696.452	777.161	723.188	161.624	217.788	222.133	4.96383e-17	-1.97191	down
gene14741	3	2	6	32	35	55	0.177131	0.152395	0.407478	1.33854	1.60898	2.25374	2.1584e-06	3.41185	up
gene14742	157	198	140	1655	841	1151	7.46181	9.13548	6.71517	77.3251	39.3377	56.7985	1.55454e-06	2.8276	up
gene14743	11280	8879	9285	232	266	265	299.588	240.359	254.297	6.40482	7.24968	8.02975	4.2193e-55	-5.32717	down
gene14745	7	3	3	21	30	17	0.136878	0.0701402	0.0668069	0.393914	0.560661	0.317554	0.00182372	2.33136	up
gene14746	79	74	121	275	348	381	5.6211	5.33043	8.69854	19.6542	24.8465	27.329	3.15403e-09	1.81477	up
gene14750	12	17	13	120	67	129	0.440763	0.605995	0.534431	4.06253	2.40194	4.6721	3.13764e-07	2.85571	up
gene14757	458	508	404	1633	1979	2248	21.5068	23.8828	19.1509	76.8992	93.0123	105.402	1.27327e-17	2.03881	up
gene1477	2729	2101	965	8280	6995	7903	34.697	26.7345	12.3027	105.392	89.0625	100.626	4.82248e-11	1.94515	up
gene14772	348	357	340	107	101	101	9.14162	9.40226	8.95652	2.81715	2.66342	2.66464	1.14219e-09	-1.81413	down
gene14775	482	576	383	2942	2761	2771	6.09545	6.35389	5.07228	34.3858	31.636	35.5458	1.26596e-23	2.49987	up
gene14782	192	220	149	546	533	461	7.26235	8.21782	5.68409	20.8022	20.2025	17.3611	1.07666e-07	1.401	up
gene14783	257	314	287	785	1342	1433	15.588	19.1726	17.5953	47.9024	81.7959	87.3995	3.41484e-06	1.99313	up
gene14787	4198	2762	4055	307	453	515	295.746	195.753	287.68	21.8342	32.1572	36.5749	6.9697e-18	-3.16968	down
gene14788	24	16	13	3	4	3	1.45019	0.968646	0.781167	0.179654	0.266502	0.192976	0.00145568	-2.46246	down
gene14793	294	374	204	116	84	82	53.8454	69.565	37.1117	21.5398	15.6631	15.2858	7.77579e-05	-1.68302	down
gene14799	2	0	2	22	18	18	0.154538	0	0.151409	1.41737	1.13681	1.18302	1.33153e-05	3.80303	up
gene1481	356	435	218	2619	2610	3270	26.4093	31.3793	16.7045	192.573	193.168	243.995	8.07301e-33	3.01753	up
gene14810	164	123	112	581	371	329	17.3552	13.4399	9.08379	62.0459	40.5495	35.22	0.000597124	1.6298	up
gene14815	320	576	383	1035	968	1133	5.10421	9.24255	6.09789	16.4683	15.4923	18.1123	1.36587e-07	1.23675	up
gene14817	6	3	0	8	21	15	0.141111	0.0867486	0	0.19502	0.501978	0.35532	0.00894552	2.23213	up
gene14823	257	234	186	652	624	596	9.20804	7.55787	6.25992	21.4031	23.5914	22.0779	2.07715e-08	1.41153	up
gene1483	1736	1321	1832	122	194	137	96.6396	72.4618	103.012	6.60192	11.4773	7.86418	2.89733e-32	-3.49018	down
gene14831	8172	9088	11093	3982	4163	4407	465.971	492.338	599.22	214.12	220.243	229.434	0.000126738	-1.23309	down
gene14836	162	140	124	280	315	310	10.9912	9.97218	9.6464	22.7922	24.8158	25.8592	0.000719553	1.03023	up
gene14838	611	633	364	199	256	197	16.1359	16.1075	9.1691	4.88529	6.36139	4.90201	0.000318844	-1.35906	down
gene14840	108	115	115	306	273	291	9.7996	10.4403	10.5024	27.9084	24.8714	26.4718	2.91572e-05	1.30769	up
gene14846	3	1	0	10	10	16	0.111843	0.0382989	0	0.313506	0.312604	0.494485	0.000307998	3.11541	up
gene14851	646	447	431	1714	1526	2006	34.8572	25.0021	22.9942	92.3664	82.2375	108.294	2.74626e-13	1.72723	up
gene14852	32	41	22	178	385	560	1.05408	1.16314	0.754855	5.12392	10.952	16.795	0.000218955	3.50254	up
gene1486	200	203	149	430	552	475	3.46642	2.75942	2.44853	6.4653	9.38131	8.19035	4.72247e-07	1.34303	up
gene14863	712	757	660	109	157	124	65.139	69.9027	60.9887	10.134	14.5448	11.4917	1.38477e-22	-2.50654	down
gene1487	97	93	91	246	222	244	4.64284	4.29131	4.29442	11.3002	10.0325	11.1515	0.00013069	1.28505	up
gene14873	3223	3488	3446	661	621	642	725.937	800.439	793.493	152.714	143.15	148.504	9.30959e-22	-2.45681	down
gene14874	4011	4717	4439	1968	2032	2121	1183.7	1426.36	1348.91	600.223	618.493	647.695	2.38788e-05	-1.16223	down
gene14876	559	379	472	119	147	147	8.36955	5.72958	6.93299	1.62346	2.24953	1.9325	1.9148e-11	-1.82888	down
gene14879	288	294	279	1085	818	1023	9.52572	10.2374	9.40017	37.9709	27.192	36.4286	5.22142e-13	1.70915	up
gene14881	134	144	162	356	280	300	5.71599	6.23832	7.01445	15.4036	12.1303	12.9789	0.00060633	1.03324	up
gene14889	1360	1479	1421	541	556	613	245.612	221.752	213.458	81.4577	83.6315	92.3043	4.91046e-09	-1.37403	down
gene1489	2553	1481	2522	174	145	188	115.46	67.7872	117.12	6.31641	5.54868	6.99047	1.55304e-13	-3.74898	down
gene14891	359	298	303	1098	883	815	12.1735	10.0317	10.1441	37.556	29.8451	27.9754	3.33759e-10	1.4874	up
gene14896	211	317	242	141	89	151	9.13013	13.754	10.4948	6.15417	3.89059	6.56046	0.000761368	-1.07114	down
gene1491	688	842	544	1784	3072	2794	18.8811	23.7185	14.9887	49.4156	84.8157	78.02	1.60137e-06	1.82409	up
gene14910	30	35	39	92	81	135	0.74929	0.831343	0.93331	3.00213	2.42471	3.38451	0.00138971	1.5084	up
gene14911	305	287	261	20	36	28	16.8455	15.6473	14.2954	1.14172	1.9672	1.63404	4.76624e-21	-3.40288	down
gene14912	0	2	1	12	11	15	0	0.0816281	0.0388828	0.413002	0.375171	0.501669	6.8029e-05	3.60379	up
gene14913	91	87	46	468	362	375	2.51098	2.34062	1.31454	12.7942	10.4151	10.7123	2.55684e-15	2.37301	up
gene14918	520	584	459	79	180	144	15.8788	18.7733	14.2686	2.33431	5.22023	4.5653	5.85155e-14	-2.01543	down
gene14919	170	173	186	386	392	365	4.65531	4.89857	4.62704	10.6059	11.0976	9.91776	0.000189921	1.05482	up
gene14923	54	56	39	281	302	262	16.5986	17.8781	12.7105	89.0276	95.2766	82.9433	7.61607e-13	2.44736	up
gene14924	27547	26310	26944	11557	15738	13967	674.11	648.67	666.102	292.798	389.83	352.662	0.00880615	-1.02749	down
gene14929	7	13	2	50	36	49	0.442283	0.787863	0.146295	2.53319	2.03176	2.45557	9.11831e-05	2.56225	up
gene1493	2552	2077	2494	543	641	645	79.3557	64.7271	77.7328	16.9181	19.9874	19.947	1.44688e-16	-2.01889	down
gene14930	0	6	0	14	20	29	0	0.309526	0	0.483396	0.716445	1.13424	4.81626e-05	3.33176	up
gene14938	576	714	621	271	320	316	54.4142	67.9953	59.2183	25.909	30.5219	30.19	4.5601e-06	-1.13284	down
gene14939	1784	2150	1998	845	977	1018	98.9551	107.852	94.359	39.1246	44.3213	49.5842	4.5827e-06	-1.12039	down
gene14941	2	0	3	42	58	49	0.1729	0	0.34114	3.28245	4.24078	4.6713	7.00755e-10	4.83895	up
gene14948	4	6	3	27	19	11	1.08687	1.41481	0.811151	6.1686	4.35192	2.57845	0.00613189	2.07947	up
gene14954	45	20	52	123	111	122	5.86182	2.61976	6.87391	16.0598	14.494	15.9378	0.000556343	1.54901	up
gene14956	354	355	434	43	49	77	26.5259	27.171	32.973	3.4838	3.79042	6.22163	1.35522e-19	-2.81667	down
gene14959	843	881	1109	4245	3833	3822	10.8568	11.4972	14.546	54.8634	49.4095	49.943	1.05998e-14	2.0141	up
gene14968	72	172	110	36	23	17	1.23816	2.91144	1.88321	0.607831	0.392083	0.300473	0.00129846	-2.27355	down
gene1497	171	193	224	45	69	37	69.3249	52.703	49.8968	18.6877	10.5072	12.5882	5.99549e-08	-2.01917	down
gene14975	127	87	78	446	500	524	8.37514	5.76971	5.13429	29.6005	33.0245	34.6436	4.65206e-16	2.27519	up
gene14980	40	30	15	252	174	372	2.32673	1.68456	0.87467	13.716	9.41892	21.2026	1.97673e-06	3.17503	up
gene14985	95	98	50	393	440	329	4.02354	4.1582	2.18444	16.8956	18.9819	14.2358	2.0558e-13	2.2018	up
gene1499	105	142	128	865	1030	864	2.92739	3.97955	3.57139	24.1365	28.8002	24.127	2.12244e-29	2.82169	up
gene14996	304	288	202	829	743	823	14.1036	13.4169	9.42046	38.6385	34.632	38.3529	1.91296e-10	1.53701	up
gene14997	708	700	597	2050	1760	2040	70.3246	70.1035	59.7367	205.019	176.076	204.227	4.97917e-10	1.48883	up
gene15005	163	129	113	342	356	352	19.7789	15.7866	13.8797	42.0186	43.7878	43.2778	7.03258e-06	1.31814	up
gene15009	4	3	7	33	22	28	0.170345	0.120272	0.235984	1.11599	0.761609	0.979058	0.000579364	2.51184	up
gene15014	154	173	127	29	35	29	6.27611	6.74687	4.84571	1.53972	1.40694	1.11828	3.28337e-08	-2.34438	down
gene15017	157	123	142	353	340	308	5.66356	4.24221	4.78055	11.9172	11.374	10.5433	5.95128e-05	1.19019	up
gene15021	371	574	840	204	212	144	15.9878	24.5558	36.3222	8.80507	9.19082	6.18524	0.00342513	-1.72946	down
gene15023	30	37	25	467	343	255	0.601078	0.738827	0.492608	9.09883	6.6891	4.98474	6.50636e-10	3.4792	up
gene15030	21	12	3	530	415	369	1.25237	0.757085	0.216471	31.7721	24.8262	22.1204	2.75968e-33	5.13721	up
gene15034	477	493	404	111	131	137	179.736	189.93	166.868	41.8121	50.9658	60.4101	3.68778e-12	-1.91558	down
gene15043	868	901	886	307	333	358	18.5353	19.2781	18.954	6.58231	7.12262	7.6755	5.40504e-10	-1.46894	down
gene15050	225	284	205	394	482	658	16.0144	20.3088	15.0682	28.5302	34.5898	47.668	0.00191	1.04474	up
gene15054	503	302	332	1901	1125	1871	17.7462	10.67	11.7498	67.1704	40.2592	66.4632	1.20015e-06	2.05216	up
gene1506	38	45	39	241	296	370	0.891123	1.17928	0.967738	6.3042	7.71932	9.81656	2.68452e-16	2.83577	up
gene15063	327	674	427	65	92	44	8.94305	17.6901	11.8761	1.49295	2.38947	1.17193	9.10059e-06	-2.88614	down
gene15072	1574	1548	1446	302	332	370	1616.52	1733.9	1647.26	349.1	381.022	430.182	2.49179e-21	-2.24316	down
gene1508	258	283	307	134	152	129	12.2899	12.2706	13.2888	5.82704	6.94988	6.35797	0.000409802	-1.08812	down
gene15080	383	322	377	941	921	1070	58.9023	50.1809	58.7937	147.105	143.765	167.3	4.45007e-09	1.3813	up
gene15088	21	7	1	305	216	303	0.263862	0.0953378	0.0151331	3.84137	2.72538	3.81127	5.60358e-30	4.77607	up
gene15089	872	664	708	11	15	8	43.4948	30.8606	33.3999	0.503784	0.682915	0.358591	4.43321e-75	-6.10086	down
gene1509	1139	1091	945	2394	2549	2926	41.0762	39.322	33.9941	86.6027	92.2777	105.334	5.36025e-07	1.2523	up
gene15090	889	685	881	15	43	22	21.8935	17.1595	21.4849	0.428365	1.1092	0.632878	1.10675e-63	-4.99974	down
gene151	554	394	402	41	44	24	142.782	103.881	106.328	10.9803	11.7871	6.50957	3.50408e-24	-3.68553	down
gene15101	35	60	28	178	196	183	4.54876	7.78041	3.7117	22.9464	25.213	23.5607	5.44699e-08	2.12203	up
gene15109	1	0	3	16	21	40	0.0424444	0	0.124418	0.509851	0.739124	1.30625	0.000126939	4.20522	up
gene15110	1	1	1	18	17	47	0.0598665	0.0473993	0.0585741	0.800275	0.732519	1.98852	0.00116726	4.71302	up
gene15111	366	413	320	2287	2105	2220	6.07466	6.84306	5.30194	37.8587	34.8389	36.751	2.14034e-25	2.53267	up
gene15117	828	854	764	49	109	75	45.3853	47.1683	43.5367	2.5703	5.44513	4.15082	7.11823e-39	-3.45164	down
gene15118	706	801	650	2790	1936	1821	47.417	58.227	38.3769	185.307	129.126	130.393	1.02264e-05	1.54753	up
gene15125	8	5	9	45	41	39	0.153942	0.0900838	0.171612	0.802805	0.732199	0.699076	0.000217371	2.45034	up
gene15128	45	46	49	154	163	161	2.54213	2.19147	1.15199	7.27749	10.0344	10.5071	2.11976e-05	1.71453	up
gene15130	1	1	0	15	18	53	0.0337221	0.034564	0	0.416321	0.51183	1.47555	0.00358146	5.36757	up
gene15134	372	289	249	887	1037	971	4.70974	3.77467	3.16561	11.3222	13.2766	12.5833	8.72491e-12	1.61294	up
gene15136	63	83	71	15	32	22	4.38525	5.56747	4.87248	1.02431	2.66394	1.79532	0.00125998	-1.71281	down
gene15137	542	536	574	181	258	234	10.1215	10.5593	11.0789	3.2843	5.15336	4.49687	1.25995e-07	-1.35387	down
gene15138	81	88	80	304	260	283	2.64788	3.40806	3.10584	10.2436	8.56271	9.2596	1.24291e-07	1.71018	up
gene15139	1	1	0	17	9	12	0.0308897	0.0316549	0	0.427192	0.242559	0.307234	1.60204e-05	4.19612	up
gene1514	79	69	79	574	678	563	3.4089	3.00665	3.43773	26.3104	30.1034	26.3591	2.2826e-26	2.94218	up
gene15143	200	249	366	20	30	34	52.237	67.6717	100.669	5.75037	8.41755	9.29464	4.88418e-09	-3.33827	down
gene1515	61	120	89	191	220	182	1.11009	2.00923	1.50651	3.05994	3.51016	3.12066	0.00246637	1.07749	up
gene15151	101	140	103	481	472	546	1.18706	1.68543	1.21872	5.68615	5.56914	6.47923	5.56094e-14	2.0664	up
gene15156	369	311	115	722	544	695	16.5183	14.0136	5.25676	32.0714	24.1918	31.4185	0.000225012	1.24813	up
gene15159	158	317	246	74	72	76	1.96198	3.70962	2.77402	0.980519	0.972457	1.04643	0.00028829	-1.75683	down
gene15166	437	747	666	318	265	308	6.84595	11.0178	10.0156	5.12855	4.15938	4.72036	0.00102474	-1.11078	down
gene15171	451	462	443	202	213	223	61.7169	64.0048	61.4113	28.0593	29.5341	30.9893	1.84982e-05	-1.14479	down
gene15187	1499	2194	1517	271	454	259	87.7877	127.385	91.5838	16.1036	27.0057	15.5126	3.36346e-11	-2.46278	down
gene15190	4	3	12	62	78	51	0.739681	0.574358	1.82737	9.44144	11.9571	7.83269	1.75912e-07	3.27102	up
gene15194	343	158	285	76	49	55	22.694	10.925	19.8368	5.0446	3.45824	3.73488	0.000122602	-2.18042	down
gene15196	17	12	13	54	66	82	5.41865	7.48578	5.14142	20.8688	30.0131	32.7888	9.92369e-05	2.20809	up
gene15198	369	316	351	18	35	32	257.266	233.468	261.954	13.513	24.7464	25.4642	1.75902e-26	-3.66698	down
gene152	164	239	203	4	5	3	7.82484	11.1166	9.26987	0.151499	0.240701	0.148558	3.08296e-29	-5.71523	down
gene1521	90	115	132	445	444	500	2.86033	3.61962	4.89383	15.6673	15.4931	17.5552	1.15129e-12	1.98566	up
gene15213	346	487	397	1800	1333	1415	6.93219	10.2476	8.26356	35.3723	27.1036	29.7662	9.45386e-13	1.83119	up
gene15215	472	395	295	143	74	104	176.04	152.147	114.087	55.8258	28.7518	40.7067	6.50696e-08	-1.90915	down
gene15217	1849	1536	1609	468	579	528	181.07	151.71	159.09	46.4147	57.3382	52.3736	3.03799e-13	-1.72214	down
gene15221	902	889	862	2083	1928	2214	26.9771	30.7579	22.3972	69.4671	63.4207	72.1833	1.4734e-06	1.17389	up
gene15225	289	240	375	46	71	77	64.373	54.444	85.4323	10.5509	16.307	17.7199	3.20065e-10	-2.27966	down
gene15226	319	297	292	160	156	131	29.5337	27.7207	27.3342	15.0315	14.596	12.31	0.000330436	-1.0783	down
gene1523	1	0	0	21	7	8	0.079097	0	0	1.41185	0.457085	0.579248	0.00473675	5.12463	up
gene15232	17437	12487	15219	4216	5881	5831	2902.24	2075.41	2560.3	602.921	893.815	871.477	4.9353e-06	-1.56099	down
gene15237	10432	11770	8124	1421	1826	2608	244.26	276.126	190.661	33.3807	42.8641	61.2422	1.15202e-14	-2.4315	down
gene15239	16	12	10	85	51	67	0.660353	0.434181	0.371022	3.44165	2.0106	2.67757	3.74276e-05	2.36363	up
gene15241	217	139	121	330	304	417	23.6998	14.8715	14.0321	39.3121	31.7443	45.2193	0.000191465	1.08353	up
gene15242	69	83	61	179	166	219	4.75994	6.51419	4.67703	13.5747	12.2786	16.4729	0.000246738	1.34785	up
gene15246	209	196	225	489	491	496	9.84795	9.27884	10.5907	23.0352	23.1044	23.6776	9.38016e-06	1.17149	up
gene15248	28	11	24	53	60	83	0.929159	0.372798	0.789297	1.66786	1.89032	2.51935	0.0042513	1.57973	up
gene15249	24	25	18	46	79	80	0.756069	0.736369	0.553842	1.3819	2.37502	2.45701	0.00424321	1.55435	up
gene15250	3	6	0	16	20	13	0.0931286	0.163466	0	0.415252	0.509933	0.330343	0.00236766	2.38896	up
gene15257	367	154	207	6096	4048	5506	13.5643	5.31173	7.63388	228.49	150.269	205.415	5.21462e-28	4.37202	up
gene15275	197	166	162	760	659	578	3.76961	2.83878	2.82606	13.4822	11.9324	9.85974	1.44131e-13	1.87231	up
gene15279	233	129	138	2386	1216	1247	6.29942	3.43873	3.91162	64.6997	33.0289	34.4677	2.24817e-05	3.22599	up
gene15288	3243	1983	3485	1868	1189	971	39.3522	24.0923	42.3489	22.7076	14.4475	11.8095	0.00497578	-1.16611	down
gene15290	43	51	32	143	173	134	1.0935	1.30904	0.797052	3.4654	4.07159	3.34452	1.82786e-05	1.77975	up
gene15293	77	110	68	616	485	575	2.10366	2.99041	1.81048	16.7289	13.1007	15.589	8.70599e-22	2.66065	up
gene153	1411	980	1161	45	112	94	82.625	57.6702	68.3683	2.65537	6.61574	5.5407	3.52509e-31	-3.88296	down
gene15301	2	1	1	20	9	13	0.13518	0.0694329	0.0661709	1.13826	0.496637	0.764153	0.00013061	3.34049	up
gene15307	1695	2337	2018	414	599	575	30.921	38.1154	34.6091	7.56813	11.5443	10.1156	1.79927e-16	-1.98852	down
gene15308	119	131	216	306	445	353	3.11602	3.43303	5.94141	8.69536	12.6042	9.68942	9.87132e-05	1.18543	up
gene15310	3335	2232	3692	792	1002	864	155.569	103.43	169.675	36.8721	47.3454	40.8698	2.14414e-07	-1.85807	down
gene15316	144	196	120	26	65	39	4.00659	5.44057	3.34372	0.727194	1.82818	1.08984	6.05192e-06	-1.88299	down
gene15321	3	3	0	15	9	8	1.04334	1.0921	0	4.41681	2.80304	2.61173	0.00389893	2.36378	up
gene15322	147	97	66	436	475	429	1.77318	1.12142	0.774385	5.23575	5.492	5.156	4.25585e-13	2.05627	up
gene15324	718	619	549	2106	2395	2572	31.4417	27.4986	24.4599	96.1431	111.111	118.249	2.69224e-14	1.84986	up
gene15325	1318	1197	1144	3276	4573	3892	31.8654	29.926	27.701	76.1631	107.244	92.1323	5.06475e-10	1.62426	up
gene15333	1903	991	743	3024	2662	2602	106.737	52.5236	40.3623	165.377	146.097	140.588	0.000271155	1.13397	up
gene15341	383	365	205	71	118	113	137.695	135.065	76.6055	26.5516	44.0316	42.5367	0.000154364	-1.71627	down
gene15346	215	478	171	1	0	0	17.0336	38.1959	13.65	0.152743	0	0	1.06411e-08	-9.79509	down
gene15347	115	135	72	503	538	721	5.88814	6.71827	3.6588	25.4997	27.1406	36.603	1.98155e-14	2.39468	up
gene15349	963	957	906	3109	3364	2752	11.623	10.9141	10.7938	37.2424	40.6001	32.3746	5.75624e-11	1.65032	up
gene15350	54	72	44	191	174	158	1.75553	3.89072	2.06023	9.29419	8.2066	6.22168	4.69936e-05	1.56555	up
gene15370	1521	1786	1823	739	812	689	17.9166	23.8021	21.8365	10.8658	12.6649	8.88013	1.58033e-07	-1.25248	down
gene15381	18	24	18	79	60	76	0.527887	0.670455	0.515483	2.23292	1.7259	2.17014	0.000988732	1.78538	up
gene15393	54	54	45	269	257	254	6.32009	6.5123	5.48784	31.6568	30.4626	30.5546	4.04746e-11	2.29381	up
gene15398	105	94	113	319	274	315	8.33428	8.0599	9.62706	26.7114	23.1046	26.7165	1.81772e-06	1.48487	up
gene15399	48	48	39	124	165	163	2.39849	2.39975	1.98593	6.21083	8.2912	8.17541	4.22066e-05	1.6855	up
gene1540	283	278	237	124	140	148	40.0651	39.7032	33.7349	17.8897	20.008	21.5458	0.00128367	-1.01097	down
gene15411	32	40	34	121	103	116	1.79575	2.27065	2.01678	6.7815	5.76597	6.53922	0.000393884	1.62522	up
gene15419	269	180	237	2238	1584	1733	6.28614	4.27703	5.54887	52.5805	37.2841	40.6291	1.53262e-19	2.96292	up
gene15420	14	21	9	46	56	64	0.625017	0.908651	0.407431	1.98373	2.37521	2.73254	0.00163883	1.85782	up
gene15430	124	121	132	29	40	36	21.9005	21.5979	23.6305	5.22497	7.14442	6.58002	1.70178e-05	-1.90233	down
gene15435	617	667	701	17	27	23	15.871	18.196	19.3278	0.449659	0.694565	0.62674	9.7436e-57	-4.94767	down
gene15436	5992	7078	6058	3042	3089	3529	1154.52	1370.34	1185.72	593.513	598.927	692.465	0.000511032	-1.04279	down
gene15437	876	880	767	190	240	246	45.3173	45.6883	39.8489	9.87442	12.509	12.7905	5.34487e-16	-1.95784	down
gene15443	22	30	27	115	87	143	0.589057	0.904304	0.753462	3.10452	2.4045	3.89979	1.03608e-05	2.06963	up
gene15444	3	5	0	26	24	62	0.0676648	0.0924061	0	0.460647	0.429547	1.0995	0.00144574	3.74934	up
gene15451	115	96	98	25	34	58	15.1684	12.815	13.1933	3.42217	4.57315	7.87928	0.00165387	-1.4605	down
gene15460	843	824	919	323	342	374	299.036	310.625	334.585	120.944	129.429	142.992	7.03514e-09	-1.37286	down
gene15462	13	12	1	42	48	40	2.14538	2.02063	0.192887	6.74223	7.75916	6.43128	0.000468872	2.26692	up
gene15468	947	870	941	303	404	362	46.9113	43.2525	46.9456	15.1194	19.7457	17.9434	1.54364e-09	-1.42522	down
gene15475	1904	1538	2145	726	797	836	56.209	47.4405	66.3016	21.7218	23.8604	25.0078	6.35359e-08	-1.3013	down
gene15478	1997	2047	1983	537	646	631	249.463	262.149	254.462	68.3075	83.1392	81.1044	8.93093e-14	-1.78985	down
gene15481	91	41	96	10	18	17	3.24448	1.48398	3.42747	0.368404	0.643039	0.626622	0.000328226	-2.40032	down
gene15482	256	295	260	92	148	128	44.7034	51.6947	46.0555	15.3011	25.0111	22.2462	0.00013949	-1.1988	down
gene15492	218	318	295	135	118	135	22.4974	32.9764	30.6311	14.0997	12.3204	14.1095	0.000201178	-1.15559	down
gene15499	16	21	21	120	111	114	0.58894	0.793155	0.783026	4.47139	4.12382	4.24604	2.0992e-07	2.51574	up
gene155	300	369	286	160	160	141	17.9407	22.1366	17.2819	9.76179	9.62429	8.51062	0.000180598	-1.10706	down
gene15502	3	2	2	61	174	120	0.193316	0.10861	0.0811961	1.49195	5.67399	4.32344	2.30461e-07	5.60438	up
gene15504	246	406	218	1464	1140	800	45.2724	76.0914	39.5953	271.183	210.09	147.338	4.17142e-05	1.91385	up
gene15508	7875	9857	9827	3691	3763	4149	1049.3	1327.9	1326.61	499.163	508.367	561.373	4.15085e-05	-1.30543	down
gene15513	11	5	1	166	116	220	0.212507	0.0967405	0.023036	3.1804	2.23491	4.25997	2.31125e-13	4.83007	up
gene15526	291	314	407	147	163	120	5.73806	6.37683	7.98232	2.89836	3.20886	2.28179	1.00411e-05	-1.29171	down
gene15527	209	215	222	51	74	56	8.40876	8.56215	9.53824	1.99789	2.86606	2.31193	1.04944e-07	-1.89356	down
gene15536	1264	1161	1323	146	187	223	98.1516	84.4767	94.2009	11.3564	14.6751	17.4915	3.06148e-31	-2.81143	down
gene15539	309	287	314	988	784	871	7.90009	7.28501	7.94699	25.1262	19.851	23.5781	4.64869e-10	1.4826	up
gene15542	7355	6043	6152	2460	2496	2459	2662.91	2254.71	2308.7	927.453	938.355	928.638	6.36426e-07	-1.45502	down
gene15544	1558	1901	1357	3478	4282	4941	50.6448	61.5492	44.0626	113.338	139.508	160.733	5.46284e-07	1.34097	up
gene15545	4	13	1	172	56	98	0.610099	1.47577	0.150332	18.6053	6.0251	10.1269	0.000262929	4.1271	up
gene1555	399	228	238	683	608	741	39.0465	19.8453	24.6964	64.9586	62.1166	66.0533	1.79521e-06	1.1765	up
gene15553	137	208	131	84	80	66	2.31174	3.30269	2.14587	1.36461	1.31632	1.04769	0.00386138	-1.10529	down
gene15555	9	0	24	40	36	56	0.320044	0	0.781607	1.32437	1.17313	1.83111	0.00215192	1.94104	up
gene15558	193	185	228	64	87	73	4.47782	4.31762	6.18834	1.4993	2.13491	1.88352	2.63987e-05	-1.49387	down
gene15560	17	2	10	808	695	739	0.752575	0.110333	0.47312	33.6459	28.9381	30.8075	3.54995e-74	6.21815	up
gene15568	377	361	299	1191	1177	1259	133.86	132.201	107.356	430.434	430.185	455.868	7.82941e-14	1.7499	up
gene15578	1225	1180	1321	173	254	240	870.085	889.343	1007.57	133.589	194.63	185.546	2.25503e-26	-2.54046	down
gene15587	970	844	764	3658	2248	2660	21.3403	18.5911	16.8908	80.5459	49.5073	58.4873	7.5827e-06	1.67842	up
gene1559	1030	1085	914	417	418	474	2346.33	2918.34	2497.93	1190.24	1177.9	1382.11	6.61035e-08	-1.26727	down
gene15595	190	199	151	60	77	58	17.6124	18.6183	14.1607	5.63334	7.23119	5.49934	4.12357e-05	-1.52649	down
gene156	61	172	69	15	10	8	10.6681	30.868	12.5829	2.78764	1.94176	1.68943	0.00541248	-3.24813	down
gene15600	6	2	7	17	34	23	0.849333	0.351383	1.00595	2.46243	4.85544	3.30732	0.00219139	2.24337	up
gene15603	1343	1344	1227	509	526	405	41.8149	42.2709	38.0237	15.9025	16.404	12.699	1.39711e-10	-1.49859	down
gene15604	520	231	489	39	37	30	107.08	50.6144	100.43	8.27767	7.46571	6.00148	3.65051e-07	-3.60362	down
gene15605	211	142	128	72	69	76	536.728	433.384	396.433	233.569	221.645	253.895	0.00164298	-1.20419	down
gene15606	1	5	3	27	41	36	0.0443199	0.182188	0.130154	0.985837	1.4837	1.3203	4.0254e-06	3.47065	up
gene1561	45	51	52	133	147	141	3.37713	3.72824	4.04536	9.93393	10.9238	10.5644	0.000502609	1.4509	up
gene15611	588	491	1024	39	12	59	10.6073	9.10433	18.4835	0.656298	0.21818	1.10196	7.71976e-08	-4.31385	down
gene15613	108	129	115	268	257	292	6.43146	8.1095	7.36563	17.3581	16.6517	18.7245	0.000264254	1.15782	up
gene15615	194	221	197	462	387	443	9.05425	8.96805	8.22926	20.0668	17.366	18.9757	0.000181494	1.02188	up
gene15622	68	60	72	208	211	276	5.84335	5.16829	6.36397	17.3975	17.7875	23.4076	5.82269e-07	1.73945	up
gene15624	565	564	515	3105	1855	1390	59.1057	59.4999	54.4592	328.52	196.159	147.147	0.00363531	1.89692	up
gene15634	351	354	363	161	190	179	23.9726	24.3066	24.9901	11.093	13.0874	12.3693	0.00017993	-1.06828	down
gene15641	185	265	226	546	559	559	7.05074	10.499	8.62853	20.575	21.1804	20.7649	1.34342e-06	1.2424	up
gene15642	11	13	14	60	42	56	2.03951	2.58803	2.6962	11.3858	7.9546	10.5537	0.000925112	1.99997	up
gene15643	1251	1176	1064	261	289	239	86.8153	82.0556	74.3499	18.3008	20.2464	16.7442	1.29219e-20	-2.20201	down
gene15652	356	351	427	159	203	171	12.3374	12.2386	14.8714	5.5307	7.09361	5.97995	4.44365e-05	-1.14698	down
gene15658	352	459	493	143	152	177	21.5371	29.5803	23.8947	10.584	10.0266	8.50806	2.68394e-08	-1.52403	down
gene15662	244	213	215	97	88	74	23.2475	20.5864	20.7544	9.36465	8.46592	7.15239	2.62996e-05	-1.4309	down
gene15664	4603	2194	3253	301	267	259	1286.35	627.559	934.452	86.8889	76.8662	75.0152	2.39266e-08	-3.65825	down
gene15678	166	145	169	70	81	65	10.8746	9.53235	11.1376	4.59868	5.33021	4.28741	0.00160674	-1.20885	down
gene15691	256	231	255	984	919	1026	5.3688	5.0621	5.54918	21.1559	19.0909	21.2348	6.48197e-16	1.92437	up
gene15695	70	84	66	165	183	125	21.2971	26.2494	20.618	51.7496	57.3428	39.3788	0.00718123	1.0481	up
gene15698	1017	1281	990	2552	3355	3843	63.6846	80.5769	62.3202	160.798	211.278	242.141	1.33679e-08	1.50968	up
gene15699	319	481	458	138	261	145	6.35001	10.581	9.5281	3.32598	5.67035	3.78311	0.000220467	-1.26865	down
gene15706	29	63	40	5	7	8	1.86983	3.97724	2.68334	0.347114	0.44941	0.505436	8.06755e-05	-2.78183	down
gene15717	10	82	53	187	162	167	0.44746	1.26527	0.712917	5.19104	4.45815	4.19826	6.05818e-06	1.77366	up
gene15718	978	1316	1282	496	460	444	27.5178	37.2505	36.1154	14.0612	13.0099	12.6248	1.59959e-09	-1.40949	down
gene1572	80	56	38	9	5	1	1.4563	1.0667	0.750756	0.190802	0.0946356	0.0325269	4.7999e-07	-3.58488	down
gene1573	94	82	43	25	29	26	4.08286	3.58564	1.78049	1.19669	1.19073	1.17891	0.00394038	-1.50903	down
gene15751	572	451	413	120	129	146	85.8865	68.4583	61.7831	17.5271	18.7569	22.4214	1.85908e-12	-1.91899	down
gene15758	336	363	317	151	116	141	81.0802	89.25	78.4754	37.5354	28.7095	35.0415	2.84061e-06	-1.37196	down
gene15767	195	169	199	610	814	931	7.09048	6.16817	7.28001	22.267	29.6447	33.9349	6.18559e-12	2.00602	up
gene15770	0	0	0	34	63	34	0	0	0	16.378	30.5809	16.5201	7.7761e-11	Inf	up
gene15771	42	45	40	754	869	876	1.01487	0.867404	0.790499	23.813	27.8288	27.1346	2.7976e-51	4.24104	up
gene15785	72	80	85	28	41	21	23.0573	26.2566	27.8777	9.36761	13.4883	6.9652	0.00424704	-1.45432	down
gene15795	165	126	138	39	49	40	40.9372	31.8868	35.0554	10.0488	12.431	10.179	1.54874e-05	-1.80184	down
gene15815	37	41	38	180	240	188	6.66183	7.52208	7.0429	33.0868	43.9679	34.5648	1.12607e-09	2.3323	up
gene15822	98	149	98	35	71	37	47.918	74.7798	50.7788	19.7021	35.9728	19.1968	0.00265219	-1.32957	down
gene15832	723	1028	772	114	98	116	45.4388	65.2665	48.6986	7.21965	6.11101	7.23046	7.32745e-20	-2.99989	down
gene15833	98	50	110	29	18	18	604.482	404.559	879.114	259.424	160.254	174.799	0.000481232	-2.04268	down
gene15869	211	158	168	523	431	575	3.41917	2.85396	2.99354	9.082	7.47899	9.95362	4.00815e-08	1.45357	up
gene1587	170	321	217	640	453	455	4.76544	8.11092	5.74307	15.0998	11.2291	13.4177	0.00155912	1.07343	up
gene1589	103	110	94	21	30	25	1.84613	1.23596	1.05076	0.232305	0.511047	0.331186	1.71157e-05	-2.07214	down
gene15891	220	178	177	19	18	26	20.2989	13.8759	15.1749	2.00338	1.39092	2.24401	5.10158e-15	-3.24723	down
gene15904	591	650	542	134	138	168	437.028	511.506	431.726	108.25	110.955	135.875	1.48245e-15	-2.07604	down
gene15922	37	55	33	7	4	10	8.0137	12.236	7.43996	1.61647	0.997888	2.35277	7.13685e-05	-2.6302	down
gene15932	393	228	375	10	22	21	19.4804	11.345	18.8155	0.496517	1.10119	0.942676	8.68473e-16	-4.2921	down
gene1594	2695	2249	3206	1251	1430	1404	58.9232	48.0528	69.6404	26.8256	31.1278	30.2302	3.83621e-05	-1.05399	down
gene15946	33	24	24	400	193	147	1.8498	1.33729	1.34156	22.3308	10.7881	8.24759	0.00217689	3.14063	up
gene15956	3115	3392	3379	121	180	222	272.678	286.726	295.353	8.34085	14.1009	17.9611	3.35527e-56	-4.29986	down
gene15965	2450	2389	2162	233	464	305	811.46	813.342	739.869	80.1507	159.307	105.205	6.47034e-31	-2.86365	down
gene15967	6	8	1	24	60	35	0.861241	1.24728	0.170041	3.53094	8.57227	5.08948	0.000676046	2.92921	up
gene15970	22	29	30	74	77	97	1.33583	1.75422	1.81733	4.52401	4.67659	5.87682	0.00228239	1.55631	up
gene15974	194	188	152	56	60	66	24.5945	24.1587	19.6771	7.17108	7.80785	8.55924	1.86104e-05	-1.60987	down
gene15985	2396	1087	1762	54	89	126	370.812	196.61	319.381	9.73179	16.1823	21.4099	2.09492e-09	-4.3445	down
gene15986	17	15	1	239	58	134	2.24696	1.99076	0.158292	31.5031	7.72495	17.7641	0.0041316	3.658	up
gene15987	2	1	0	22	7	12	0.39145	0.202787	0	3.62843	1.14211	1.97586	0.00373409	3.72403	up
gene15995	665	438	744	152	199	189	179.762	121.661	205.915	42.8447	56.0443	52.7463	1.12774e-06	-1.83214	down
gene1600	241	336	346	101	143	76	6.20324	8.61226	8.88379	2.58933	3.68708	1.98284	2.33372e-07	-1.58589	down
gene16001	254	252	243	107	80	102	1003.16	583.081	570.662	301.432	206.602	306.478	1.24322e-05	-1.42958	down
gene16007	51	65	50	15	14	6	6.82008	8.72909	6.72739	2.0279	1.88981	0.87156	0.000116889	-2.30006	down
gene16021	136	197	156	74	81	82	71.1541	108.158	86.3356	41.5547	44.934	45.9608	0.00361171	-1.10243	down
gene1603	139	159	181	567	495	702	3.59188	3.48393	4.61337	13.1813	11.8688	16.9687	2.18941e-12	1.82338	up
gene16031	248	230	140	54	99	76	79.1102	75.2131	46.2768	17.8695	32.6951	25.098	0.000269688	-1.4906	down
gene16035	1285	1492	962	194	298	375	842.749	1064.65	634.697	140.671	198.163	256.386	1.25528e-10	-2.16768	down
gene1604	132	99	102	450	242	306	2.10344	1.77811	1.67604	7.93954	3.68043	4.90425	0.00112661	1.53026	up
gene1605	74	58	42	641	420	519	1.88962	1.4813	1.07595	16.3534	10.7205	13.2638	2.47071e-16	3.12875	up
gene16052	4	2	3	51	45	48	18.9129	12.08	17.3515	265.741	231.817	258.201	5.1399e-08	3.94455	up
gene16080	12	0	8	683	465	951	5.91817	0	3.9398	335.281	227.513	468.078	5.07769e-17	6.65813	up
gene1609	76	113	71	15	10	16	0.95723	1.36085	0.966599	0.185244	0.155137	0.201632	3.45244e-07	-2.72076	down
gene16104	24	59	49	2	5	4	14.002	35.2833	29.5827	1.46994	3.10216	2.9668	9.38091e-06	-3.64645	down
gene16108	1621	1968	1544	796	908	909	3404.72	4837.04	3859.65	2068.84	2328.75	2407.6	2.01319e-05	-1.03148	down
gene16111	1788	1073	1333	14	14	14	1937.85	1317.55	1499.31	17.5093	17.6246	17.8956	4.4628e-31	-6.69782	down
gene16118	18	11	7	76	59	92	4.38852	2.74592	1.74972	18.6327	14.3952	22.4527	3.77291e-06	2.60142	up
gene16127	935	829	749	56	71	46	714.84	676.631	618.788	46.7456	59.4087	39.0044	4.0101e-47	-3.91709	down
gene16135	106	103	167	29	18	24	102.244	108.161	177.385	32.0453	19.9455	26.4559	2.62531e-07	-2.46027	down
gene1614	320	318	246	878	717	659	3.48868	3.47447	2.69181	9.5812	7.82623	7.19318	9.20811e-08	1.29546	up
gene16145	56	60	60	157	117	116	9.7451	10.5471	10.4899	27.5315	20.4811	20.2763	0.00990057	1.09286	up
gene16154	166	129	205	81	91	86	43.1502	34.0613	54.5989	21.7021	24.1583	23.069	0.00686485	-1.01192	down
gene16163	3523	3582	4121	1440	1327	1374	1265.46	1325.34	1533.79	538.387	494.983	514.445	1.2023e-08	-1.49531	down
gene1617	300	505	345	11	30	9	11.4964	19.6714	13.4347	0.457848	1.1763	0.387357	6.96306e-16	-4.58333	down
gene16173	237	289	225	70	115	110	191.362	249.869	196.941	61.8964	101.446	97.8757	1.70703e-05	-1.40716	down
gene16186	30	22	8	149	94	67	13.3581	10.196	3.80225	67.6558	42.8831	30.822	0.000988732	2.31789	up
gene16204	112	73	113	31	27	46	29.4267	19.5997	30.3737	8.52313	7.45596	12.5546	0.000844484	-1.57617	down
gene16217	100	113	112	16	23	22	509.917	745.286	731.642	116.557	166.719	165.559	3.59529e-07	-2.47218	down
gene16223	28	29	31	81	71	79	19.7239	21.383	23.2846	61.2288	53.4595	59.6718	0.00998548	1.33594	up
gene16230	121	135	133	48	50	36	22.9609	26.0413	25.8013	9.42399	9.85058	7.12132	0.000190691	-1.59371	down
gene16245	129	64	77	28	30	35	128.95	69.6749	84.6252	31.1905	34.2202	39.3263	0.00370425	-1.59409	down
gene16248	441	579	573	1833	2016	1458	43.4292	57.4413	56.9337	182.307	200.293	145.055	1.2447e-12	1.67939	up
gene1625	14	15	4	180	176	175	0.290107	0.273425	0.0723708	2.83792	2.75386	2.86576	1.85332e-17	3.95285	up
gene16257	252	354	355	112	105	102	48.1019	68.5884	69.0179	21.8168	20.4572	19.9108	5.63712e-08	-1.64773	down
gene16309	38	20	15	291	290	318	7.93574	4.26085	3.30736	61.5797	61.4191	67.3977	1.69674e-22	3.56699	up
gene16318	50	32	37	104	120	89	19.1336	12.8035	14.6252	41.224	47.1153	35.1228	0.00407338	1.33914	up
gene16323	1	2	2	19	20	17	0.219853	0.456309	0.435728	3.53263	3.62276	3.26252	4.83856e-05	3.42791	up
gene16326	2745	3563	3107	1442	1320	1451	794.563	1056.08	925.293	430.947	393.619	434.132	2.52857e-06	-1.2168	down
gene16329	2292	1397	874	13361	13512	16208	159.355	97.7066	61.1898	936.003	946.042	1135.72	3.28238e-21	3.18322	up
gene16333	38	27	20	143	134	95	5.06361	3.71514	2.56731	18.3184	17.3862	11.6408	5.69676e-06	2.0754	up
gene16337	24	21	14	3	5	3	3.99224	3.51676	2.36983	0.50024	0.847392	0.537554	0.00115451	-2.48061	down
gene1634	3	11	3	27	29	31	0.0643122	0.197592	0.0627329	0.475865	0.504378	0.53946	0.00127126	2.29773	up
gene16353	2	5	4	23	29	22	0.214926	0.442745	0.422161	2.0833	2.54647	2.00848	0.00036247	2.69179	up
gene16355	129	92	114	1108	1078	1615	31.7274	23.4094	29.1237	280.654	273.201	407.168	5.85186e-17	3.44672	up
gene16360	9	7	6	26	36	34	0.415699	0.319944	0.254044	1.13089	1.5525	1.44931	0.00270316	2.06796	up
gene16361	32	45	14	152	71	122	0.474566	0.672806	0.458273	2.97431	1.80844	2.279	0.00155622	1.8693	up
gene164	85	79	65	205	168	152	1.01091	0.944166	0.747629	2.3435	1.96939	1.74747	0.00232624	1.14213	up
gene1641	2834	2469	2439	637	726	736	358.493	315.499	312.278	81.761	93.0374	94.4967	3.70772e-15	-1.94015	down
gene1647	52	61	50	196	123	126	1.00261	1.25996	0.876479	3.68148	2.37483	2.21485	0.000605464	1.39494	up
gene1654	1	1	1	17	13	31	0.0586923	0.0602572	0.0574198	0.813349	0.646414	1.52104	6.09552e-05	4.2877	up
gene166	201	206	283	982	1273	1395	8.96013	9.51955	13.4555	45.7437	60.3193	64.438	2.16267e-19	2.34448	up
gene1664	60	54	51	348	287	331	1.45885	1.31183	1.2496	8.40679	6.93179	7.99108	2.24648e-14	2.49383	up
gene1665	493	541	413	2571	2450	2857	31.5374	33.14	24.7742	157.303	152.355	176.74	4.00173e-22	2.38811	up
gene1671	4465	4118	4184	1346	1203	1224	158.906	143.411	150.03	49.0308	45.2665	47.0183	8.27341e-12	-1.81459	down
gene1672	2711	1784	2035	23	45	15	72.7519	48.3287	54.2795	0.617154	1.2179	0.409979	1.01522e-40	-6.35525	down
gene1678	6033	3858	4984	288	339	381	294.09	200.705	267.114	16.086	19.361	18.0333	3.51598e-23	-3.94073	down
gene1679	2005	3252	2351	550	597	589	70.9311	115.386	83.4643	19.5516	21.2245	20.9356	1.55531e-08	-2.18918	down
gene1680	211	299	361	177	103	116	8.39044	13.3031	15.5516	7.88382	4.07333	4.67555	0.00189061	-1.19179	down
gene1681	441	249	396	99	136	67	88.3219	50.6717	80.8367	20.424	27.8121	13.7193	8.65956e-06	-1.9028	down
gene1683	4604	4248	5076	202	329	178	233.509	216.354	258.718	10.3407	16.7817	9.08913	1.34708e-52	-4.35399	down
gene1689	4275	4596	4890	1065	1184	1253	259.924	230.181	236.84	69.51	79.2891	86.9105	3.82813e-14	-2.03193	down
gene169	561	652	545	222	305	224	22.2003	24.1095	20.1687	8.19283	11.4165	8.22792	3.42704e-07	-1.28465	down
gene1694	181	250	322	90	105	114	24.0707	31.6161	39.0757	12.5509	13.117	13.9352	0.000463633	-1.34361	down
gene170	3985	3550	2746	18021	11689	12461	45.5508	40.6582	31.4151	206.124	133.657	142.617	2.4128e-07	1.98249	up
gene1704	158	123	155	406	351	281	4.71518	3.80653	4.47857	12.5778	10.6095	8.92805	4.47082e-05	1.19633	up
gene1708	299	316	307	91	71	89	16.7772	17.8066	17.3098	5.18604	4.00309	5.07251	7.03147e-10	-1.93307	down
gene1709	831	813	873	211	178	168	28.8923	28.2087	30.4255	7.01479	6.34925	5.66004	6.93759e-20	-2.23153	down
gene171	3001	2758	2448	12599	8238	9549	41.2102	38.0987	33.5082	170.17	112.371	130.049	3.4338e-08	1.83415	up
gene1713	8940	6699	12126	3544	4389	4231	103.233	77.4277	140.184	40.9774	50.7485	48.9228	0.00147764	-1.24872	down
gene1716	44	68	74	250	528	457	3.68282	4.4752	4.91389	18.2835	36.6433	30.2676	3.36451e-06	2.67043	up
gene172	405	355	355	725	854	1037	37.7003	33.2641	33.2687	68.0252	80.1157	97.3971	7.83949e-07	1.17248	up
gene1720	15430	16381	20023	403	550	439	423.683	423.417	545.892	11.2517	14.6613	11.875	1.25905e-44	-5.27678	down
gene1722	48	56	32	158	140	274	1.24509	1.20923	0.732798	3.6764	3.10618	6.09983	0.000595443	2.01469	up
gene1724	1198	1032	1305	413	463	459	38.7935	33.4978	42.4376	13.4454	15.0522	14.9252	3.84987e-10	-1.46219	down
gene1725	165	135	107	2764	2562	3131	5.42541	4.52185	3.50938	86.6651	82.0277	98.6372	8.69864e-59	4.32087	up
gene1726	2	1	0	78	57	91	0.0493631	0.0464082	0	1.77007	1.29332	2.04373	5.8196e-15	6.18188	up
gene1727	68	82	42	9	12	21	2.21267	3.19768	1.57913	0.320596	0.438861	0.783262	7.91446e-05	-2.25185	down
gene1733	27	12	19	155	139	134	0.644765	0.300297	0.677537	3.58774	3.20536	3.06985	7.40864e-10	2.82839	up
gene1737	21	56	34	9	9	8	0.735813	1.86801	1.12176	0.364719	0.300421	0.320302	0.00636273	-2.15112	down
gene1738	319	290	191	1421	1274	1649	11.5826	10.6014	6.98727	51.9018	46.5227	60.2664	9.38864e-24	2.38481	up
gene1741	137	139	136	1462	1628	1536	3.5621	3.86819	3.83234	38.4578	42.9066	42.5145	1.63855e-43	3.43197	up
gene1754	207	266	237	95	112	102	7.88841	9.63406	7.90348	2.88847	3.97103	3.32146	0.00014397	-1.25777	down
gene1757	6941	5634	5245	707	921	879	527.373	434.81	403.418	54.0711	73.4523	71.5745	1.81364e-24	-2.88694	down
gene1761	1688	1032	2053	643	616	561	20.167	12.3302	24.4634	7.51998	7.31015	6.60891	0.00124267	-1.44726	down
gene1767	149	172	161	47	65	52	14.7757	16.4452	15.3769	4.52419	6.28575	4.86682	3.9332e-05	-1.6133	down
gene1770	170	155	146	65	84	79	3.40381	3.1077	2.93601	1.3052	1.68984	1.58487	0.00410448	-1.10431	down
gene1775	1009	1318	1110	532	507	458	24.2506	31.7818	25.5836	18.5547	15.7734	15.2488	8.07911e-08	-1.25539	down
gene1776	5976	11013	9929	2256	3131	3048	119.533	220.334	198.711	45.1625	62.6737	61.0226	5.84191e-05	-1.73321	down
gene1778	97	113	71	44	41	28	6.85711	7.93893	4.86545	3.17508	2.96266	2.01762	0.00408798	-1.36917	down
gene1779	906	953	911	97	140	80	42.8961	43.3427	41.3087	4.97147	6.81174	3.60737	5.14667e-36	-3.18466	down
gene1781	0	0	0	8	10	14	0	0	0	0.404734	0.520788	0.698664	4.64743e-07	Inf	up
gene1784	1492	1362	2376	293	320	308	50.7553	46.4875	86.6419	10.3559	11.0363	11.722	7.12383e-07	-2.56322	down
gene1788	259	376	299	1007	561	800	3.73159	5.60983	4.43965	14.5885	8.48484	11.7322	0.00129018	1.28749	up
gene179	285	498	372	114	178	117	11.0728	18.2548	14.3346	4.19262	6.47616	4.16225	0.000133445	-1.55622	down
gene1792	110	78	97	2097	3092	4778	2.52596	1.80295	2.24368	48.2465	71.135	109.926	7.22566e-10	5.06867	up
gene1797	989	1034	852	233	296	322	444.651	482.697	400.743	110.525	139.543	152.899	1.86962e-14	-1.81431	down
gene1801	60	46	66	4	30	15	4.15515	3.22681	4.57227	0.336534	2.13935	1.07321	0.00118244	-1.87452	down
gene1812	9	27	26	3	7	0	0.338666	0.868143	0.827049	0.116394	0.270058	0.0255274	0.00472608	-2.69105	down
gene1814	3306	2655	4374	210	405	365	130.41	101.871	168.157	7.56915	14.9382	13.6846	1.65165e-14	-3.45859	down
gene1815	129	87	48	4	2	3	4.2352	2.85513	1.57749	0.13943	0.084834	0.10749	8.57415e-07	-4.92696	down
gene1818	2607	4266	3205	127	254	174	39.0463	58.598	43.7485	2.60693	4.72543	2.86749	5.41726e-19	-4.24224	down
gene1831	159	207	185	387	410	369	1.98987	2.57999	2.26697	4.73881	5.02162	4.44444	0.000262929	1.02448	up
gene1835	4	11	2	59	100	64	0.181176	0.4065	0.0860635	2.10777	3.6003	2.26715	3.13853e-09	3.65511	up
gene1839	1	0	0	10	15	31	0.058599	0	0	0.52222	0.737618	2.02056	0.000383435	5.75189	up
gene1843	21	8	13	100	74	110	0.775442	0.265628	0.283025	3.77224	2.54769	2.63449	2.79496e-07	2.70233	up
gene1845	38	30	22	163	141	127	0.944562	0.749368	0.565111	4.0464	3.49148	3.19187	4.30898e-07	2.20498	up
gene1847	128	93	118	392	340	285	9.97569	7.30985	9.22457	30.6842	26.6508	22.327	3.41164e-07	1.52985	up
gene1848	97	175	112	32	46	39	3.22974	6.08751	3.92663	1.05192	1.47988	1.31351	0.000229513	-1.77312	down
gene1850	18	25	9	200	160	297	0.490136	0.669784	0.255213	5.30828	4.24085	7.8846	1.38676e-09	3.60244	up
gene1859	7	1	1	138	78	116	0.151923	0.0491734	0.0468514	3.81788	2.36585	3.11055	1.56315e-15	5.15391	up
gene1860	1163	943	970	13830	12081	12204	23.5223	18.5723	18.8241	270.315	237.647	240.07	7.20778e-27	3.57565	up
gene1868	316	339	313	1574	1484	1614	49.5791	53.7688	49.7937	250.789	236.254	257.371	7.38281e-21	2.21438	up
gene1869	188	180	220	531	462	489	10.3879	10.0399	12.6013	30.7359	26.1035	27.2266	1.43837e-06	1.27742	up
gene1870	50	33	55	83	111	158	3.74311	3.49485	4.66205	6.48247	9.36866	8.77896	0.00387952	1.29178	up
gene1872	181	91	91	769	768	685	10.8016	7.07002	5.46786	51.0695	43.6061	44.5424	2.63911e-23	2.55876	up
gene1873	2472	2180	2439	217	402	320	565.291	497.427	546.457	51.7626	95.5735	75.3747	6.14845e-33	-2.97593	down
gene1876	152	107	118	269	245	292	6.51388	4.90377	4.99971	11.4976	10.7965	12.8719	0.0010681	1.04006	up
gene1878	300	92	95	1042	1209	928	11.4574	3.53133	3.63488	38.4443	44.6655	36.9807	4.37545e-21	2.65196	up
gene1879	2545	1987	1824	953	1012	877	206.088	162.687	140.152	53.6432	60.4672	47.8785	6.53242e-07	-1.21726	down
gene1881	978	1042	1118	115	173	135	65.5027	70.7224	75.6552	7.88066	11.7307	9.1494	6.06273e-33	-2.94949	down
gene1883	15226	9716	15007	5091	5573	5426	671.53	430.065	664.758	225.654	246.934	240.532	5.1504e-05	-1.3689	down
gene1886	5563	5107	4306	726	1108	886	213.331	206.889	174.82	29.8013	47.8617	39.6966	2.53732e-20	-2.51891	down
gene1895	1513	2441	1925	240	334	359	189.885	309.511	244.799	30.3086	42.0219	45.8251	3.73655e-12	-2.71464	down
gene19	126	127	144	322	296	245	5.54219	4.62408	5.62338	14.8682	13.3146	10.298	0.000602942	1.06439	up
gene1901	409	421	437	1103	901	1121	5.9119	6.37411	5.89858	11.3222	7.95294	10.7215	1.12153e-07	1.24617	up
gene1903	21319	12186	15507	4222	2886	3530	1001.35	574.582	732.078	199.223	136.076	166.765	2.17184e-07	-2.2583	down
gene1906	0	1	0	7	12	13	0	0.162792	0	1.02251	1.58264	1.79584	6.06267e-06	4.93938	up
gene1907	3	18	3	105	109	161	0.117244	0.60113	0.114524	3.27232	3.38785	5.04091	1.3807e-13	3.90709	up
gene191	76	18	30	223	220	398	4.19827	1.04342	1.65727	12.2638	12.1186	21.8602	1.88044e-05	2.70537	up
gene1910	656	822	819	2147	1933	2024	13.6341	16.8207	16.5683	43.7515	40.5065	42.9669	2.05637e-08	1.35344	up
gene1914	110	96	42	1	5	0	4.2994	5.10383	2.39754	0.0769129	0.240459	0	5.63093e-08	-5.42876	down
gene1917	429	526	586	129	119	188	20.7182	26.1295	28.4489	6.74388	6.8404	9.39934	1.88842e-12	-1.87956	down
gene192	324	183	268	86	72	97	6.78943	3.79545	5.53856	1.80279	1.53158	2.02544	2.14117e-05	-1.65978	down
gene1925	136	178	114	556	428	528	5.3083	6.85844	4.81936	23.7128	17.1333	21.3261	5.80421e-11	1.76507	up
gene1928	18	21	18	65	114	98	0.893123	1.07185	1.04703	3.50289	6.73234	5.52262	1.41862e-05	2.22168	up
gene194	507	459	649	281	247	238	15.2176	12.7343	18.5198	7.53732	7.07713	6.51072	9.4653e-06	-1.13225	down
gene1940	27	20	13	190	103	112	0.799162	0.595821	0.390227	5.5981	3.06157	3.32422	1.7275e-05	2.70269	up
gene1945	390	385	355	158	143	187	42.2355	42.7695	42.6482	18.8748	17.2421	21.6136	6.99949e-06	-1.26815	down
gene1949	22	91	34	0	0	0	1.3901	5.87447	2.26802	0	0.0639205	0	0.000219421	#NAME?	down
gene1954	437	469	403	146	193	188	50.9712	55.1554	47.5102	17.3056	22.7395	22.1806	4.64849e-07	-1.37057	down
gene1955	237	218	186	67	92	85	56.4719	53.0691	45.4473	16.5042	22.4972	20.7775	2.93515e-05	-1.45121	down
gene1956	7	5	7	72	47	41	0.0794161	0.0549887	0.0785571	0.780119	0.511762	0.446688	3.07549e-06	3.02038	up
gene1959	157	155	133	475	468	559	2.2773	2.55871	1.88316	6.99173	7.08093	8.54735	2.71305e-10	1.69814	up
gene1960	1292	1812	1191	394	385	486	24.8632	35.1963	23.5473	7.548	7.9274	9.12403	6.31533e-08	-1.82077	down
gene1965	56	34	28	320	402	246	1.89799	1.18004	1.01393	11.004	13.8414	8.49892	1.01962e-12	2.98068	up
gene1972	2136	2517	2805	985	916	1000	41.3332	48.5078	54.431	18.9701	17.7248	19.3259	1.01996e-08	-1.41916	down
gene1979	571	485	389	177	198	169	17.7468	15.8043	9.29248	4.83182	5.97716	6.74078	3.46438e-08	-1.46566	down
gene1984	27	35	56	143	96	107	13.9854	19.0015	29.6398	77.5493	52.5192	56.1745	0.000942571	1.49627	up
gene1986	2	0	0	11	11	14	0.776116	0	0	3.75938	3.76608	4.78697	2.14941e-05	4.11768	up
gene1987	23	15	4	576	770	530	6.07299	4.00721	1.27717	153.372	204.574	141.243	1.49572e-36	5.42586	up
gene1989	226	187	81	3364	2928	4613	45.8903	38.5948	16.9398	697.515	606.201	957.274	2.7074e-22	4.4083	up
gene199	101	126	118	556	466	628	2.90879	2.93491	3.54015	13.7713	11.0814	14.0448	3.8098e-16	2.20094	up
gene1994	243	213	191	83	106	129	5.72945	5.33414	5.21984	2.20565	2.64986	3.38076	0.00145531	-1.08284	down
gene1995	2520	4014	3623	577	479	409	171.773	248.526	257.77	38.9944	28.815	29.5028	8.91936e-14	-2.84923	down
gene1996	4148	3909	3425	1094	1254	867	112.595	106.481	92.9966	28.1606	32.8767	22.0705	3.88232e-13	-1.89267	down
gene2001	2054	1306	996	229	224	182	69.9297	44.239	34.2102	9.2385	9.6025	7.7009	6.66702e-06	-2.83297	down
gene2013	832	842	780	316	386	321	27.5774	28.2264	26.9229	10.7198	12.808	11.3769	3.04807e-08	-1.3195	down
[truncated: 2,068 more rows]

## Sheet: 48hpi. DEG
#ID	T01_Count	T02_Count	T03_Count	T13_Count	T14_Count	T15_Count	T01_FPKM	T02_FPKM	T03_FPKM	T13_FPKM	T14_FPKM	T15_FPKM	FDR	log2FC	regulated
Duck_newGene_1065	2	7	19	106	57	68	0.0422206	0.118664	0.318191	1.64973	0.896377	1.0658	1.19192e-05	3.02338	up
Duck_newGene_1093	527	207	267	38	29	78	47.085	18.6339	24.1416	3.45841	2.70656	7.01663	0.00663445	-2.80504	down
Duck_newGene_1153	559	971	654	197	89	411	8.74393	14.7285	9.96493	3.53841	1.86596	6.74614	0.00699056	-1.66763	down
Duck_newGene_1180	101	170	116	24	9	26	2.26865	3.73832	2.55854	0.575876	0.214641	0.592221	4.94527e-07	-2.73429	down
Duck_newGene_1182	99	206	127	21	19	31	4.02147	7.53201	5.15567	0.78613	0.538375	1.18754	0.000362409	-2.6246	down
Duck_newGene_1216	1	1	2	116	129	61	0.0580326	0.0446885	0.0794292	4.14435	4.3278	2.31553	5.10428e-11	6.23864	up
Duck_newGene_1267	61	45	18	268	396	280	2.4756	1.59728	0.639964	10.7695	16.5154	11.7412	1.88186e-11	2.91119	up
Duck_newGene_1269	3	3	2	17	18	14	0.41924	0.441295	0.309495	2.37222	2.50091	1.9574	0.00466252	2.59617	up
Duck_newGene_1270	2180	1712	2075	665	349	729	141.575	111.79	135.595	43.4637	22.8476	47.5563	1.10486e-08	-1.79496	down
Duck_newGene_130	33	74	66	10	7	25	0.593185	1.32755	1.17872	0.178403	0.133516	0.458089	0.00624157	-2.06186	down
Duck_newGene_1353	186	221	310	3	7	37	14.2629	20.6122	19.0479	0.377591	1.13404	2.4737	5.7752e-12	-3.94891	down
Duck_newGene_1355	3	5	3	16	20	21	3.76691	5.5976	4.0643	18.3763	24.0264	22.8786	0.0089506	2.35478	up
Duck_newGene_1372	414	1151	1559	24	21	11	102.494	290.335	395.288	6.22106	5.61031	2.99893	2.00669e-05	-5.82195	down
Duck_newGene_1373	4	2	4	69	31	57	0.666162	0.233473	0.491886	5.93216	2.83605	5.15828	1.972e-06	3.95301	up
Duck_newGene_1403	5183	5580	8056	3566	215	2580	552.937	417.255	721.322	269.476	16.6107	234.448	0.00854004	-1.5871	down
Duck_newGene_1487	287	425	292	824	697	712	3.0939	4.17451	2.98929	8.40889	7.60071	7.35097	0.000309555	1.13375	up
Duck_newGene_1522	2321	2393	3317	1079	605	1268	373.953	426.987	576.569	192.637	107.665	218.269	5.18911e-05	-1.46359	down
Duck_newGene_1555	312	426	316	201	126	199	11.1215	15.0986	11.3344	7.08786	4.51878	7.11852	0.00477806	-1.02261	down
Duck_newGene_1635	54	77	59	213	291	145	5.16231	7.36859	5.73317	20.412	27.9449	13.9301	0.00224213	1.75382	up
Duck_newGene_1834	8	3	6	26	35	48	0.156257	0.0567907	0.120784	0.47419	0.630489	0.861202	0.0011719	2.66366	up
Duck_newGene_1941	1361	1313	1364	573	487	702	834.189	846.687	888.978	372.307	321.935	446.504	0.000122007	-1.2153	down
Duck_newGene_1942	515	397	493	140	107	276	95.859	74.9654	93.3467	26.5169	20.4485	52.0157	2.23981e-05	-1.44425	down
Duck_newGene_1960	142	111	150	30	27	68	978.393	1012.69	1353.92	274.592	298.816	550.594	0.000897711	-1.70717	down
Duck_newGene_2117	460	603	670	325	181	350	627.649	812.781	1046.86	496.592	273.824	448.677	0.00254285	-1.03758	down
Duck_newGene_2143	42	40	54	13	0	20	5.97354	5.83699	7.83007	1.9184	0	2.99203	0.0073546	-2.06398	down
Duck_newGene_2170	145	132	131	456	617	290	9.13167	8.19626	7.66305	31.3341	42.421	19.8638	0.00443309	1.72218	up
Duck_newGene_2197	7	28	38	109	115	75	0.147174	0.522108	0.709	2.04779	2.16067	1.4148	0.000594527	2.01444	up
Duck_newGene_2255	55	40	25	142	205	115	45.6732	35.6024	22.5567	126.267	187.037	100.075	0.000320402	1.92746	up
Duck_newGene_2295	3	2	2	17	20	13	0.0933908	0.0638039	0.0607781	0.436922	0.504938	0.347883	0.0023057	2.8186	up
Duck_newGene_2347	842	628	702	270	178	246	2525.61	2290.81	2589.37	1010.78	728.262	843.271	4.80959e-08	-1.66523	down
Duck_newGene_2354	14	27	13	3	2	4	2.68144	5.03127	2.44756	0.68512	0.41826	0.810091	0.00470156	-2.60489	down
Duck_newGene_2414	14	30	7	118	157	89	1.53407	3.16445	0.75453	12.3661	16.4818	9.2821	5.99175e-07	2.81646	up
Duck_newGene_2469	538	633	635	218	207	346	571.745	736.754	752.052	257.66	252.046	393.691	8.32865e-05	-1.24678	down
Duck_newGene_2638	632	597	700	252	38	292	64.1473	61.0699	71.6974	25.8467	3.9817	29.8759	4.31698e-07	-1.74961	down
Duck_newGene_2643	98	142	113	594	252	490	1.51137	2.28978	1.68502	8.63568	4.26285	6.84127	0.00519595	1.89946	up
Duck_newGene_2675	2696	3551	3475	1237	1096	1556	128.902	170.456	166.924	59.4099	52.7378	74.6211	0.000109918	-1.34097	down
Duck_newGene_2712	30	26	26	1	10	7	1.88058	1.62359	1.62114	0.11152	0.612647	0.449296	0.00988346	-2.20273	down
Duck_newGene_2847	116	271	193	72	16	53	4.03746	9.41466	6.72795	2.49917	0.586099	1.8444	0.00760491	-2.06246	down
Duck_newGene_288	98	69	121	230	215	318	8.69577	5.68728	12.2382	22.4492	19.0829	31.9751	0.000445031	1.38717	up
Duck_newGene_2890	2	0	1	10	17	11	2.32811	0	1.24705	10.335	18.5292	11.9328	0.000287045	3.64754	up
Duck_newGene_2891	1	2	2	17	41	36	0.276474	0.576014	0.550443	3.95305	9.56721	8.33874	2.31831e-05	4.21507	up
Duck_newGene_29	314	189	181	32	15	72	4.00722	2.42474	2.31598	0.413926	0.198715	0.923802	6.52373e-05	-2.54162	down
Duck_newGene_2994	100	135	136	13	10	21	2.76275	3.93019	3.82091	0.365352	0.318739	0.674865	4.00544e-08	-3.09509	down
Duck_newGene_303	2849	2619	1877	921	801	938	1020.55	962.599	693.671	340.028	298.535	343.709	6.62476e-06	-1.48412	down
Duck_newGene_3052	28	39	52	121	144	113	2.88324	3.29021	4.41056	10.1752	11.5645	9.2821	0.00190426	1.64872	up
Duck_newGene_3158	500	335	460	174	82	236	766.647	580.891	812.388	307.53	152.624	396.157	0.000395879	-1.41555	down
Duck_newGene_3159	17	36	34	1	0	6	2.58892	5.0446	3.87791	0.276386	0	0.833733	5.11763e-05	-3.65517	down
Duck_newGene_3207	1172	1464	1475	542	419	643	170.39	225.27	237.919	85.1764	62.9634	96.9543	1.03202e-05	-1.37715	down
Duck_newGene_3228	42	10	20	526	385	192	6.9757	1.70164	3.45223	88.7572	65.146	32.2192	5.89914e-05	3.91897	up
Duck_newGene_3240	18	32	46	4	1	4	1.12549	1.6751	2.44298	0.312019	0.0732585	0.34315	0.000474756	-3.43636	down
Duck_newGene_3290	221	203	180	462	494	426	5.05763	7.18861	5.51323	13.9741	21.7837	14.5542	0.000438272	1.1757	up
Duck_newGene_337	18	77	40	0	0	1	0.430818	1.82174	0.964056	0	0	0.0371396	0.00080121	-7.09583	down
Duck_newGene_338	416	528	707	13	5	115	17.5834	22.6124	31.7408	0.662064	0.175976	5.42673	1.24296e-10	-3.65242	down
Duck_newGene_3384	148	237	203	84	61	110	11.4603	18.3491	15.6571	6.51823	4.75147	8.46832	0.00555291	-1.22494	down
Duck_newGene_3385	8	3	0	30	35	26	0.933735	0.412888	0	3.37607	3.91479	2.89637	0.000435882	3.0317	up
Duck_newGene_339	105	223	211	41	7	88	1.64592	3.47893	3.38766	0.641827	0.120504	1.38796	0.00875795	-2.00729	down
Duck_newGene_3432	2132	2663	2135	1195	1257	924	590.29	754.512	607.54	339.504	359.908	260.312	0.00223634	-1.05641	down
Duck_newGene_3487	5165	3906	5125	811	1942	1589	1581.67	1226.82	1617.61	255.666	617.211	496.002	9.91523e-07	-1.72569	down
Duck_newGene_3516	43	17	25	246	234	218	6.02868	2.49456	3.57086	34.7218	33.1596	30.7531	6.58871e-12	3.01986	up
Duck_newGene_3539	84	73	93	12	3	9	9.64191	11.2366	8.11233	2.44254	0.49894	1.2334	3.98006e-07	-3.40184	down
Duck_newGene_3666	25152	21181	19429	5328	9555	10398	5703.91	4893.52	4504.07	1233.9	2226.75	2388.79	0.00178749	-1.39643	down
Duck_newGene_3668	3684	4140	3984	619	1605	2445	997.231	1146.12	1107.79	172.145	448.591	671.816	0.000133946	-1.35569	down
Duck_newGene_3716	27	38	33	8	6	5	3.58891	4.46057	2.63549	0.946791	0.543413	0.427585	0.00409871	-2.38663	down
Duck_newGene_3792	407	147	391	24	91	19	6.99821	2.53038	6.73909	0.417762	1.5771	0.335836	0.00289667	-2.83292	down
Duck_newGene_3834	8	6	4	35	37	22	9.0493	7.3036	5.0831	41.9844	45.8041	25.685	0.00477806	2.36642	up
Duck_newGene_3850	53	52	67	20	13	12	52.3141	55.7961	72.3288	21.735	15.0214	13.2722	0.00647621	-1.95426	down
Duck_newGene_3852	11	13	2	47	30	55	1.26943	1.60164	0.277789	5.46296	3.56454	6.33885	0.00289667	2.32452	up
Duck_newGene_3853	1	2	0	10	15	11	0.0779813	0.160326	0	0.693692	0.952924	0.756983	0.000373352	3.56641	up
Duck_newGene_4042	331	177	248	73	51	63	31.6618	17.048	23.9219	7.1153	4.99191	6.09895	7.99411e-05	-2.03416	down
Duck_newGene_4076	9	2	6	37	31	33	0.958471	0.278261	0.665375	3.99876	3.41847	3.6405	0.00211812	2.55294	up
Duck_newGene_4088	11	12	14	86	62	96	0.949406	1.07734	1.2431	7.44589	5.38643	8.12677	3.35117e-05	2.70191	up
Duck_newGene_4205	22	15	14	55	85	59	3.13465	2.16204	2.0633	7.93217	12.2908	8.49235	0.0045937	1.94695	up
Duck_newGene_4257	721	485	616	340	228	268	216.28	147.81	190.461	105.294	70.9958	82.3777	0.000344737	-1.14314	down
Duck_newGene_4330	377	255	324	154	77	149	98.0227	67.3035	84.5213	40.8454	21.6025	40.1614	0.000207858	-1.35056	down
Duck_newGene_4376	1	1	3	22	25	40	1.75432	0.393144	5.86794	11.3523	10.0228	30.9295	1.29957e-05	4.10252	up
Duck_newGene_4429	0	8	0	17	12	18	0	1.01328	0	2.25183	1.55196	2.26705	0.00576115	2.53243	up
Duck_newGene_4587	185	221	243	114	101	80	93.2113	115.976	128.524	60.5143	54.3037	41.9472	0.00641407	-1.15678	down
Duck_newGene_4667	33	2	17	87	57	87	0.438109	0.0296592	0.223699	1.1316	0.750836	1.14269	0.00104856	2.13371	up
Duck_newGene_4807	95	99	125	62	8	18	17.8142	18.9817	23.865	11.9717	1.59412	3.48117	0.000937856	-1.88104	down
Duck_newGene_4933	152	102	87	16	5	56	58.7211	43.4995	42.2685	6.18374	2.38859	23.6496	0.00135129	-2.16535	down
Duck_newGene_5067	305	376	305	157	85	145	433.318	600.81	496.819	255.88	145.341	224.541	0.000147664	-1.36932	down
Duck_newGene_5101	1099	1524	2563	253	199	541	1024.14	1536.25	2623.74	258.24	208.43	533.817	0.00429787	-2.40388	down
Duck_newGene_5137	885	1208	1022	465	235	472	151.395	209.436	177.773	80.9082	41.1515	81.6873	3.12844e-06	-1.43047	down
Duck_newGene_5221	1965	1887	1783	744	483	895	744.685	737.939	701.782	292.423	191.731	347.125	8.00394e-06	-1.4283	down
Duck_newGene_525	0	4	0	80	82	40	0.00328434	0.338049	0.0510868	5.60409	5.7899	2.80247	1.49487e-09	5.63655	up
Duck_newGene_5288	0	0	1	53	22	24	0	6.68417e-05	0.0607913	3.21807	1.25895	1.50621	5.92247e-05	6.60787	up
Duck_newGene_550	427	527	367	57	145	172	52.5952	62.4524	46.3719	7.94313	18.9405	22.6274	3.09304e-07	-1.83763	down
Duck_newGene_6136	787	1071	911	298	171	540	847.112	1261.53	1092.17	356.715	211.319	620.682	0.000113568	-1.47597	down
Duck_newGene_6180	927	722	851	167	180	233	921.074	780.086	934.844	183.325	203.382	246.776	1.85736e-12	-2.12598	down
Duck_newGene_620	26	5	29	178	133	81	1.4974	0.291209	1.68077	10.2183	7.65762	4.63385	0.000207858	2.68915	up
Duck_newGene_6469	169	197	49	10	11	0	135.326	168.591	42.7619	8.64598	10.2878	0.771902	0.00117435	-4.32354	down
Duck_newGene_6481	299	161	231	107	87	114	68.6226	37.8283	54.2286	25.1938	20.6207	26.5223	0.00975361	-1.18419	down
Duck_newGene_6484	171	231	210	101	48	127	79.97	111.351	100.641	48.1972	23.3099	59.9987	0.00724761	-1.16895	down
Duck_newGene_649	27	27	21	95	76	89	0.885568	0.908069	0.707814	3.1243	2.50501	2.9102	0.00425059	1.77444	up
Duck_newGene_6559	226	287	230	143	121	93	202.424	277.001	225.283	139.517	121.661	88.7056	0.00760491	-1.07688	down
Duck_newGene_671	345	297	238	138	116	114	3.50672	3.09111	2.57899	1.44437	1.25352	1.22884	0.000652793	-1.27669	down
Duck_newGene_6731	9	5	0	268	123	84	2.86329	1.49959	0	79.952	36.9553	24.9286	0.000759875	5.06466	up
Duck_newGene_6769	5	1	0	51	51	27	2.51834	0.58703	0	24.1203	24.1892	12.82	7.25301e-07	4.40979	up
Duck_newGene_734	0	0	4	16	28	21	0.000159822	0.000151321	0.133537	0.456968	0.800174	0.594511	4.34221e-05	4.00432	up
Duck_newGene_739	4	1	0	12	34	19	0.142373	0.0363714	4.27142e-06	0.366323	0.997061	0.575274	0.00436498	3.68613	up
Duck_newGene_77	404	240	274	731	771	519	107.631	65.3781	75.0232	199.451	212.035	140.589	0.000984984	1.12043	up
Duck_newGene_797	123	122	122	13	5	25	10.2514	11.114	10.6338	1.65704	0.669498	2.25775	4.00544e-08	-3.11291	down
Duck_newGene_834	65	46	71	11	5	29	14.6944	12.7539	17.8012	3.02493	1.01435	6.9613	0.00397645	-2.03476	down
Duck_newGene_842	25	37	26	1	0	8	1.37893	2.02335	1.41405	0.0972623	0.0445249	0.441017	0.000164595	-3.30849	down
Duck_newGene_865	54	54	40	10	5	17	2.32467	2.65332	1.75416	0.596516	0.214516	0.842388	0.00312754	-2.22882	down
Duck_newGene_938	94	67	125	23	20	48	5.83316	4.52264	6.18232	0.968961	1.47489	2.90587	0.00484284	-1.67048	down
Duck_newGene_982	32	41	25	143	131	118	1.80591	2.35491	1.42821	8.07863	7.44421	6.6878	0.000163419	1.98085	up
gene0	77	73	84	255	254	241	2.0998	1.98735	2.32161	7.07881	7.00396	6.65681	3.07226e-05	1.66171	up
gene1000	4	2	1	57	27	66	0.210922	0.108229	0.051562	1.81305	0.869039	2.08929	6.45652e-06	4.40267	up
gene10001	1221	1378	1363	716	220	632	22.335	25.2055	24.9636	13.1097	4.05542	11.5553	1.36094e-05	-1.35812	down
gene10040	701	799	548	175	133	305	36.1704	42.2162	28.7814	9.24762	7.13362	16.0531	4.97188e-07	-1.75924	down
gene10052	1982	1671	2016	982	530	732	100.53	86.9195	104.013	48.3591	26.6487	36.7851	2.53742e-05	-1.3569	down
gene10068	1201	1091	1050	484	451	525	590.122	558.825	542.007	249.62	235.621	266.013	0.000105827	-1.21341	down
gene10087	8	10	13	40	58	43	0.326181	0.417965	0.361039	1.49578	2.25251	1.89649	0.00466252	2.16721	up
gene10141	107	61	131	237	307	325	3.27993	1.89393	4.01357	7.24436	9.40948	9.94596	5.30172e-05	1.52152	up
gene10157	8	10	8	48	43	41	0.469281	0.953893	0.912886	5.63398	3.80353	4.03275	0.00289667	2.32477	up
gene10171	51	20	19	100	120	127	1.27062	0.496018	0.47249	2.4581	2.96445	3.13273	0.000467144	1.92988	up
gene10173	5223	6954	4876	2373	2568	2768	1002.58	1363.04	952.97	464.778	504.826	537.173	0.00255312	-1.16416	down
gene10174	7	3	2	16	30	24	0.211334	0.108942	0.0996361	0.488606	0.930858	0.814181	0.00421548	2.52818	up
gene10182	181	160	152	40	40	59	7.48416	6.59489	6.2837	1.64727	1.67903	2.45298	9.96528e-05	-1.84489	down
gene10197	216	196	157	57	29	84	12.3412	11.241	9.04912	3.29382	1.67628	4.8443	7.99411e-05	-1.76227	down
gene10203	367	687	496	114	36	104	34.9246	78.3536	53.5716	12.8441	3.0263	13.6422	7.36135e-06	-2.63062	down
gene10211	3280	3707	3665	1886	1052	2418	89.3148	102.688	96.6039	51.6891	29.4172	66.1266	0.00645018	-1.01157	down
gene10212	5604	3854	4404	2533	1200	2648	726.159	504.748	578.025	332.212	157.922	345.925	0.00247702	-1.13882	down
gene10224	1657	1795	1487	1134	397	850	113.99	120.579	99.3096	67.9709	21.6621	53.0517	0.00158866	-1.07342	down
gene10258	94	70	184	1208	600	524	6.41966	4.75462	12.8423	82.601	41.2386	36.5054	0.00422823	2.72387	up
gene10259	3698	2022	2893	12321	9574	6777	429.55	238.238	334.611	1431.56	1111.3	779.351	0.000334585	1.7162	up
gene10275	13	22	14	52	80	68	0.656099	1.14235	0.887512	2.77266	4.15198	3.63196	0.00341873	2.01087	up
gene10278	79	60	59	246	250	264	2.17846	1.72952	1.40532	5.68634	6.03117	5.9869	1.5157e-06	1.92221	up
gene10281	11243	11134	10198	4111	3298	4721	516.026	505.26	462.733	193.521	145.163	221.716	0.000411017	-1.4442	down
gene10282	7	6	4	101	116	46	0.248484	0.212329	0.161842	3.38013	3.9051	1.57432	2.26175e-05	3.93319	up
gene10303	42	40	30	272	162	134	1.73204	1.94469	1.3058	10.1562	7.64201	5.93733	0.000803167	2.32239	up
gene10310	1124	1240	982	776	485	403	197.458	229.87	175.703	139.89	91.7629	75.2312	0.00139381	-1.02784	down
gene10332	4915	4770	4060	2554	1129	2959	528.819	517.74	441.449	277.552	123.061	320.519	0.00497254	-1.06909	down
gene10338	3	3	2	48	20	29	0.359738	0.370905	0.235743	4.72703	1.96204	2.8717	0.000309555	3.57933	up
gene10367	222	403	216	5	10	12	26.225	47.9926	29.4002	0.741164	1.24268	1.52814	8.49452e-09	-4.97896	down
gene10385	87	80	98	284	271	194	4.55825	4.3508	4.79678	15.0066	14.8283	10.6716	0.000201289	1.48012	up
gene10394	1154	1233	1418	657	442	766	147.151	173.888	188.123	91.89	68.2516	102.858	0.00118426	-1.04815	down
gene10409	8	3	0	20	25	34	0.424827	0.186948	0	0.988479	1.23398	1.67533	0.00122087	2.82796	up
gene10430	453	384	482	220	205	241	5.2464	4.33001	5.55287	2.88303	2.34483	2.73136	0.00348219	-1.0045	down
gene10452	12482	8963	9303	2581	2028	3359	852.021	615.26	638.755	177.263	142.124	230.216	4.31698e-07	-1.96683	down
gene10456	1664	2454	1785	559	670	644	76.1187	111.223	85.7536	27.1624	32.7266	32.5848	5.1336e-07	-1.67476	down
gene10461	252	113	90	1995	1946	952	8.16884	3.55213	2.82389	66.173	63.9214	31.1071	2.0265e-06	3.4089	up
gene1047	614	743	377	106	103	223	96.5916	118.39	60.158	17.0051	16.5457	35.4665	0.000514032	-2.02358	down
gene10532	1559	2036	2634	825	925	582	576.312	775.939	1009.66	315.952	357.419	220.1	0.000523277	-1.43627	down
gene10537	260	309	361	80	91	138	16.4626	20.0129	22.5459	5.00288	5.7448	8.99101	1.1299e-05	-1.60811	down
gene10543	11	16	4	56	55	57	0.412592	0.537258	0.179214	1.76758	1.79905	1.87448	0.000922351	2.41908	up
gene1055	196	123	139	1462	1285	2084	11.2344	7.11458	8.02606	83.9674	73.9614	119.458	7.38527e-12	3.38065	up
gene10565	7	7	6	79	75	82	0.223534	0.179163	0.150539	1.98125	1.77262	1.97768	3.45875e-07	3.54197	up
gene10572	4036	3506	3460	2070	1660	1739	557.702	490.063	484.701	289.762	233.22	242.441	0.00567738	-1.02745	down
gene10578	2679	1433	2599	718	563	738	79.9151	42.8549	77.7596	21.4858	16.8656	22.0784	0.000529744	-1.75149	down
gene10588	42742	25974	43324	9082	2257	12551	1048.14	645.557	1062.43	221.362	54.438	299.459	8.34177e-06	-2.24941	down
gene10603	53	82	62	170	162	150	1.74812	2.62825	2.02115	5.45079	5.31976	4.82013	0.00868656	1.27157	up
gene10610	65	50	13	172	136	205	2.60121	2.01423	0.527766	6.8614	5.4492	8.16099	2.55488e-05	1.98434	up
gene10641	554	871	697	373	318	349	55.1879	86.8561	69.8041	38.3502	29.6347	31.2733	0.00108333	-1.04834	down
gene10653	9	11	4	68	63	46	0.671469	0.675418	0.19931	3.68476	3.33391	3.70879	8.92596e-05	2.86355	up
gene10656	1035	844	705	310	559	362	39.8141	31.3521	24.8583	10.6901	19.5934	13.0737	0.00170847	-1.08688	down
gene10671	220	183	250	1054	541	800	11.2924	9.4471	12.9144	54.3525	27.9556	41.1841	0.000415729	1.8549	up
gene1070	21	3	14	165	138	130	1.79843	0.370092	1.29378	14.1495	11.8185	10.6727	1.58809e-10	3.49261	up
gene10770	5635	4205	5109	1432	631	2058	359.513	268.841	326.437	91.0953	40.8549	133.021	9.83656e-08	-1.87842	down
gene10777	34	49	40	103	105	153	0.5591	0.939751	0.718967	2.09026	1.98573	2.85955	0.00466252	1.53446	up
gene10803	114	75	86	234	211	259	1.87922	1.04482	1.69399	4.2902	3.73357	4.20869	0.00107356	1.33776	up
gene10821	122	140	91	527	352	458	2.59608	2.89271	1.97432	10.9622	7.25799	9.59887	1.15034e-08	1.90163	up
gene1085	2	3	4	34	67	53	0.0747129	0.114895	0.14594	1.04911	2.04622	1.61467	8.06934e-07	4.07918	up
gene10855	115	35	67	244	225	224	1.92623	0.564335	1.15553	4.02648	3.63466	3.57311	5.80586e-05	1.65746	up
gene10881	963	1340	697	154	385	472	36.0399	50.7019	28.7755	5.75035	13.9919	18.9318	0.00748958	-1.58644	down
gene109	11	5	2	20	35	33	0.365182	0.202142	0.079262	0.689893	1.18029	1.1252	0.00736999	2.27327	up
gene10928	119554	116930	144767	33303	5838	45521	8442.37	8305.01	10293.7	2367.19	415.748	3228.22	1.06674e-05	-2.19151	down
gene10929	14413	17075	12648	6044	3958	8045	1076.5	1283.15	951.582	454.59	298.246	603.593	0.00263211	-1.30963	down
gene10935	75	79	59	310	310	265	1.59756	1.68783	1.29881	6.54034	6.2586	5.38023	7.2753e-08	2.03608	up
gene10947	1642	1767	1274	747	635	608	369.432	403.923	294.191	172.365	145.955	138.583	8.48935e-05	-1.25379	down
gene1099	0	5	1	12	11	11	0	0.061619	0.0146712	0.155437	0.142163	0.145628	0.00789652	2.48114	up
gene110	72	61	71	221	165	166	1.71139	2.05066	1.54638	6.29125	5.70185	6.15668	0.00179562	1.41685	up
gene11020	2514	1396	1156	3210	3965	3440	50.4256	28.0502	23.2329	64.5008	79.7113	69.0708	0.00436498	1.04975	up
gene11022	1263	1914	1664	553	941	752	60.7947	92.0249	80.7669	26.5541	46.2865	37.3705	0.000865559	-1.1259	down
gene11027	4367	4642	4295	2169	1789	1683	325.648	348.267	322.601	162.888	134.609	126.112	0.000599554	-1.25707	down
gene11040	4	8	13	50	30	34	0.10704	0.191909	0.287255	1.08688	0.6388	0.737499	0.00704365	2.16847	up
gene11068	288	318	292	903	604	703	20.0109	22.2072	16.315	52.1142	34.2105	42.9061	3.75531e-05	1.27956	up
gene11071	195	235	271	61	57	137	3.73695	4.92217	5.61354	1.42013	1.10207	2.9119	0.000278903	-1.47762	down
gene11081	77	44	37	187	157	108	1.40524	0.786024	0.676008	3.30549	2.77401	1.94624	0.00244362	1.49788	up
gene11159	72	69	72	340	317	287	2.31546	2.19769	2.05306	10.7799	9.59072	8.58284	9.51952e-09	2.12909	up
gene11164	136	156	165	375	313	345	1.80599	2.12553	2.21916	5.06493	4.22381	4.66251	0.00132556	1.15733	up
gene11233	90	69	79	192	216	198	2.53197	1.96522	2.29604	5.02558	5.96749	5.33689	0.00233304	1.33021	up
gene11237	303	326	274	672	686	626	4.87118	5.67462	4.41389	11.4946	11.3745	10.3665	0.000433416	1.1169	up
gene11285	2	0	3	69	40	34	0.444077	0	0.275247	11.9663	6.06321	5.9884	8.12189e-07	4.81879	up
gene11315	8812	5750	6224	2305	2047	3546	229.666	154.577	164.52	60.2993	53.5785	92.2304	0.000304021	-1.41428	down
gene11325	231	140	175	613	459	490	7.98654	4.86579	6.09744	21.2604	15.9285	16.9763	3.34161e-06	1.49759	up
gene11332	1713	1630	1589	698	725	651	346.526	335.367	328.073	143.936	150.435	133.396	7.54664e-05	-1.26832	down
gene11333	1322	1079	1104	485	503	572	18.265	14.9204	15.959	7.03897	7.3503	8.02605	0.000164595	-1.18619	down
gene11334	188	195	287	95	102	88	2.05804	2.1859	3.24959	1.19012	1.17058	1.01543	0.00266556	-1.25187	down
gene11348	3	2	0	21	10	16	0.19722	0.135047	0	1.16854	0.579512	0.883082	0.000736171	3.21335	up
gene11363	1809	1927	1977	529	220	598	133.746	144.227	147.419	40.0299	16.6725	44.8739	1.0403e-11	-2.10462	down
gene11393	3869	7202	5025	2161	303	1732	160.451	301.657	211.485	87.7906	13.8087	74.5776	0.00161031	-1.96176	down
gene11394	23649	37195	36085	11523	8052	18781	665.746	1047.75	1017.47	324.36	227.225	528.59	0.0037807	-1.357	down
gene114	706	1242	916	322	179	475	16.1194	28.8925	21.338	7.43523	4.09427	10.9705	0.00229767	-1.57308	down
gene11416	277	254	356	739	735	547	6.86495	6.31256	8.8552	18.3595	18.2676	13.5848	0.000207858	1.1693	up
gene11494	237	249	178	127	81	84	26.7364	27.9696	19.4175	14.5318	9.02796	9.58143	0.00413288	-1.20501	down
gene11526	38	32	27	130	175	138	1.59881	1.37604	1.15984	5.45639	7.36907	5.80771	1.5977e-05	2.17346	up
gene11544	1	2	1	72	193	57	0.159341	0.329378	0.157137	9.38887	25.2941	7.52576	0.00119563	6.31379	up
gene11560	109	73	118	292	276	223	4.58736	3.10299	4.99575	10.6907	10.7139	8.89786	0.000399666	1.38015	up
gene11612	2	6	3	18	25	31	0.0774995	0.294537	0.113623	0.572914	0.978018	1.02673	0.00189545	2.73101	up
gene1164	1878	1276	1133	4040	3536	2628	52.3921	35.4225	31.7604	111.913	98.5892	73.2609	0.000483842	1.23247	up
gene11645	33	16	10	122	75	66	1.81936	0.899865	0.593714	6.6882	4.11293	3.62089	0.00102575	2.13733	up
gene1165	446	566	428	1014	1097	936	14.2058	18.0596	13.6571	32.4189	34.9812	29.7504	0.000835964	1.06255	up
gene11653	1042	838	633	2949	2756	1757	28.5638	22.2185	16.9101	80.3546	69.4441	47.0585	0.000165954	1.55148	up
gene1166	85	45	34	558	507	1004	9.32921	4.68905	3.8323	56.1697	53.7446	106.527	8.02235e-06	3.63943	up
gene11664	290	227	197	72	26	98	5.44149	4.23878	3.69162	1.32286	0.505363	1.82892	3.83412e-06	-1.88474	down
gene11667	134	160	132	311	385	252	2.09428	2.47115	2.01691	4.78422	5.81377	3.88584	0.0022124	1.1356	up
gene11704	155	173	104	422	412	267	4.77734	5.41182	3.27416	13.156	12.8461	8.29824	0.000433416	1.33078	up
gene11714	66	101	63	182	201	232	2.18881	3.32513	2.09868	5.99263	6.63535	7.6435	0.00121912	1.40012	up
gene11719	122	141	136	486	457	383	2.30775	2.65472	2.54607	9.08042	8.6094	7.22659	2.84861e-07	1.71357	up
gene11720	169	147	108	706	725	501	6.85877	5.4155	3.83048	25.3329	26.2288	18.2863	1.24572e-11	2.16947	up
gene11722	3787	6136	6169	3142	1768	2066	122.746	199.803	200.732	102.269	57.7753	67.2068	0.00436451	-1.22642	down
gene11729	32	24	12	82	97	74	1.3622	1.18329	0.592539	4.19572	3.68414	3.30653	0.00276599	1.87769	up
gene11733	238	177	171	669	745	496	11.6804	8.81296	8.21998	32.3857	31.8504	26.1568	1.05248e-07	1.68644	up
gene11744	7	11	7	175	104	118	0.379628	0.465858	0.3017	7.28808	4.26869	4.83691	1.85501e-11	3.96876	up
gene1175	23987	38148	35174	12057	10033	10126	1932.55	3095.56	2857.15	979.121	816.428	820.008	0.000374231	-1.6144	down
gene11759	1998	1689	2050	832	235	764	154.18	131.184	159.328	64.658	18.361	59.2531	1.14843e-07	-1.66825	down
gene1176	2917	2790	3202	909	401	1461	88.7799	81.5128	93.428	27.4602	12.3595	42.3081	3.02514e-07	-1.70445	down
gene11798	257	354	340	56	84	130	9.70951	13.3631	12.849	2.12953	3.1977	4.90004	4.94527e-07	-1.83459	down
gene11806	11698	12060	11707	4679	3035	4643	456.892	472.517	458.991	183.405	119.1	181.79	0.000172248	-1.5406	down
gene1182	248	235	225	681	1227	703	12.1107	11.4491	10.1918	30.9767	53.3022	30.8647	0.00211812	1.86547	up
gene11822	7914	9216	9543	2225	2765	3644	268.635	302.651	317.697	69.1355	83.6257	118.392	2.20933e-05	-1.64558	down
gene11824	141	132	125	342	446	312	4.93902	4.06229	4.54813	11.4571	14.5073	10.2277	3.60299e-05	1.44863	up
gene11833	54	84	56	6	7	11	1.83601	3.10251	1.91609	0.262273	0.254191	0.404333	2.09526e-05	-3.03361	down
gene11834	406	449	402	136	197	159	20.2924	23.6304	20.3715	7.20312	10.8343	7.93679	4.9026e-05	-1.37122	down
gene11840	16	6	4	92	230	171	0.230563	0.0907461	0.0691423	1.33297	3.3124	2.45232	7.42852e-06	4.22958	up
gene11847	17	24	25	167	199	71	0.45651	0.617373	0.645574	4.43262	5.05979	1.87068	0.0027186	2.70827	up
gene11861	5478	6190	5510	1361	1568	1174	371.304	421.93	375.975	92.8881	107.172	79.9634	4.81969e-09	-2.08434	down
gene11882	759	409	311	6581	7211	4148	28.4192	15.3574	11.7345	247.726	269.034	155.256	1.01928e-11	3.58274	up
gene11889	2	10	1	27	29	14	0.0588275	0.266582	0.0287071	0.641716	0.740453	0.344606	0.00611634	2.40844	up
gene11926	70	41	37	122	149	134	0.562883	0.333485	0.298337	0.975949	1.19223	1.07302	0.00559959	1.43477	up
gene11949	615	600	749	1448	1434	1564	16.3282	18.8088	19.3761	39.7416	43.0187	39.5677	0.000301296	1.16002	up
gene11960	27	20	26	245	344	134	0.499528	0.39013	0.487325	4.37962	6.15258	2.39735	0.000233537	3.29032	up
gene11983	74	44	55	290	286	358	2.283	1.36069	1.70486	9.15398	8.92521	11.0269	1.37173e-10	2.41458	up
gene12014	366	433	478	186	237	199	6.90653	7.22169	7.30107	2.67699	3.73911	2.47088	0.00209766	-1.05613	down
gene12018	4843	4047	3888	2064	2072	1887	1116.16	950.678	916.527	486.139	491.004	440.981	0.00323403	-1.10359	down
gene12059	92	89	83	380	350	337	1.91172	1.80283	1.71614	7.84846	7.23142	6.96765	1.8682e-08	1.99611	up
gene12063	40	48	24	178	184	92	2.05083	2.43276	1.22945	9.03307	9.26903	4.62164	0.000899767	2.00028	up
gene12111	1000	1103	1009	237	131	326	73.1458	80.5849	73.8175	17.3351	9.62522	23.7244	3.54797e-13	-2.18442	down
gene12129	237	251	186	82	29	31	17.4692	18.6963	13.8823	6.09817	2.17243	2.31975	8.93948e-08	-2.26822	down
gene12130	873	1541	1044	360	376	345	37.912	68.1032	45.1316	15.6764	16.7393	14.8634	0.000455972	-1.69675	down
gene12151	3457	3123	3480	1174	1225	1610	409.645	370.729	417.849	142.163	146.821	193.646	0.000109918	-1.34571	down
gene12153	623	967	1051	232	160	564	96.954	152.444	165.94	36.6751	25.3641	88.7191	0.00927776	-1.48526	down
gene1216	17285	25286	13598	3661	770	6554	589.221	863.901	464.669	125.243	26.3633	223.724	0.000167386	-2.37465	down
gene12163	58	86	84	18	6	20	46.0147	72.7933	72.3086	15.5699	5.82135	16.824	0.000260428	-2.39419	down
gene12183	572	618	357	2580	5385	2467	33.0297	34.7504	22.3105	137.214	284.417	130.501	0.00386502	2.73643	up
gene1219	81	108	49	322	233	207	3.88435	5.21528	2.35191	15.8007	11.3058	10.2502	4.77904e-05	1.65903	up
gene12254	2	3	0	28	33	36	0.148564	0.229033	0	1.70671	2.01663	2.16294	5.45537e-06	4.25937	up
gene12291	2577	2626	2240	1106	984	1229	41.029	41.9592	35.6657	17.7776	15.8737	19.697	0.000514032	-1.184	down
gene12304	12	15	8	123	90	109	0.737674	0.90972	0.505779	7.37998	5.45645	6.55351	1.30256e-07	3.1821	up
gene1231	927	894	1170	374	131	545	68.9973	61.8171	83.8172	26.4991	9.20048	38.9403	7.99411e-05	-1.5302	down
gene12313	14846	11189	14429	2763	1569	5605	559.084	422.377	545.736	104.453	59.4226	211.505	4.31698e-07	-2.04463	down
gene12338	190	159	221	1628	2061	713	3.7626	3.09001	4.50402	31.8197	39.1996	14.0094	0.00173294	2.93097	up
gene12373	702	818	910	457	335	415	13.3424	16.0508	16.523	10.135	7.47079	8.86134	0.0012345	-1.02905	down
gene1240	9	8	25	95	56	69	0.166186	0.154498	0.674165	2.21171	1.09782	1.25264	0.000379821	2.369	up
gene12404	22	26	28	136	262	112	0.689915	0.825233	0.898471	4.24921	8.16522	3.48484	0.00408329	2.72903	up
gene12420	455	581	679	1411	1298	1285	24.5578	36.2428	41.5969	85.7159	82.9938	76.4392	0.000147776	1.20045	up
gene12462	592	565	535	1154	1683	1134	10.7037	9.65627	11.151	19.317	30.3913	20.3155	0.000438272	1.21297	up
gene12463	37	31	22	162	180	263	0.37359	0.318636	0.230616	1.60938	1.80611	2.60926	2.74212e-08	2.7309	up
gene12474	21	12	3	48	59	46	14.5785	9.29697	2.68669	35.7902	44.1858	33.9513	0.00565261	2.07022	up
gene12486	25057	25806	27161	11064	4531	13409	4438.2	4631.9	5090.76	1989.35	833.047	2570.25	0.00135656	-1.4477	down
gene12498	0	2	1	10	16	11	0	0.0685324	0.0326369	0.296437	0.372412	0.2434	0.000326597	3.60475	up
gene12507	368	328	248	976	1043	671	8.98114	7.78265	5.95343	23.7231	25.2679	16.1961	1.54027e-05	1.4923	up
gene12516	8255	7084	6916	3226	1446	3862	293.702	252.602	246.8	114.93	51.6624	137.732	0.000292306	-1.40254	down
gene12517	1645	1434	1343	627	379	716	49.2639	43.0944	40.3299	18.8475	11.3796	21.4916	1.08616e-05	-1.37995	down
gene12536	0	3	4	40	21	26	0	0.166073	0.194648	1.61151	0.879319	1.07616	6.21712e-05	3.61385	up
gene12560	2149	2867	3004	891	500	808	173.567	233.137	242.056	72.1409	41.0088	65.6142	6.14303e-09	-1.88689	down
gene12583	5115	3255	5260	1546	1612	1469	211.566	148.521	228.028	68.4574	76.7817	68.0358	2.1387e-05	-1.57686	down
gene12594	946	1378	996	342	337	547	33.5448	45.1004	33.9259	12.049	11.0942	18.6818	4.77195e-05	-1.45614	down
gene12597	342	398	258	89	185	117	4.22927	5.04654	3.36553	1.11186	2.22796	1.4105	0.000395879	-1.36908	down
gene12600	4922	4808	5120	2236	1044	2302	556.011	549.21	583.539	252.736	113.406	251.753	8.48935e-05	-1.43158	down
gene12623	21	22	18	52	71	108	0.335179	0.353685	0.296995	0.82212	1.08451	1.67515	0.00347518	1.90306	up
gene12670	11	2	3	24	68	68	0.33107	0.0806045	0.115199	0.720123	2.02164	1.84989	0.00175172	3.30711	up
gene12694	8	6	1	39	36	23	1.48011	1.09653	0.209391	6.80832	6.39812	4.13204	0.00132556	2.68944	up
gene12696	5610	3917	5875	3185	1061	2786	396.44	258.874	456.26	194.009	73.4351	201.221	0.0096661	-1.15141	down
gene127	3426	3135	2819	1128	1001	884	254.858	233.784	211.338	84.5986	74.317	65.5778	8.06934e-07	-1.65728	down
gene1270	128	201	196	30	5	20	8.9757	12.8871	16.5781	1.80303	0.218676	1.63561	4.18205e-11	-3.27695	down
gene12707	29	48	52	154	123	137	0.82186	1.33381	1.47123	4.27606	3.40313	3.77636	0.00114512	1.66255	up
gene12739	556	322	327	1357	1109	888	30.1613	16.778	17.4935	71.763	59.1312	47.9728	4.06114e-05	1.45824	up
gene12757	11	6	1	30	33	24	1.40571	0.806991	0.153991	3.84346	4.27351	3.16105	0.00798781	2.2556	up
gene12762	2	3	1	14	29	25	0.0562151	0.11383	0.0356692	0.414067	0.664984	0.586509	0.000177949	3.48496	up
gene12774	2202	2882	2133	1197	730	1196	199.07	265.333	194.17	108.66	66.0404	110.2	0.000275379	-1.22833	down
gene12775	18500	26660	31813	7698	4381	10122	1181.45	1758.56	2049.85	514.796	285.406	645.854	7.21904e-05	-1.81362	down
gene12779	3546	2827	3678	1585	855	1410	119.442	91.3164	120.402	55.0606	27.0574	48.5432	5.09495e-05	-1.40411	down
gene12783	7	3	2	28	54	31	0.226296	0.132584	0.073293	0.955871	1.7662	0.955916	0.000116221	3.21917	up
gene12784	2676	1491	1659	350	223	852	696.14	413.404	468.221	117.563	77.4604	248.773	0.00129841	-2.04974	down
gene12814	60	49	31	137	335	449	1.45534	1.19134	0.753741	3.31254	8.07477	10.8193	0.00930853	2.7011	up
gene12816	723	929	1122	484	180	518	88.0057	114.376	134.698	50.8123	18.4181	61.2102	0.00466098	-1.25127	down
gene12825	275	339	266	1295	1023	1053	6.37443	8.26813	6.5776	31.5187	24.9624	24.8719	1.45403e-10	1.91815	up
gene12851	22	13	13	62	81	46	1.55184	0.976281	0.930627	4.41391	5.74587	3.22096	0.0050273	1.95978	up
gene12864	4593	4763	4578	2157	2149	2080	1610.04	1805.23	1780.59	828.804	818.222	820.7	0.00232595	-1.14436	down
gene12868	8260	9770	9661	2454	1450	3924	412.764	485.311	485.038	122.291	71.1021	195.555	1.74925e-06	-1.84217	down
gene12876	2263	2895	1845	785	830	863	70.1216	90.0747	57.4235	24.4454	25.8282	26.8223	7.91254e-06	-1.51756	down
gene12885	138	142	54	284	290	253	5.06135	5.84059	1.8664	11.113	11.5743	9.01012	0.000798702	1.28948	up
gene12910	4147	4188	3627	1074	976	1761	344.802	362.035	315.255	93.1589	80.7364	148.718	1.46019e-06	-1.66886	down
gene12922	22	17	27	179	141	145	2.01461	1.6144	2.52906	16.3866	12.9593	13.2266	3.94123e-08	2.79761	up
gene12924	82	86	57	231	285	254	2.573	2.69638	1.71065	7.29417	8.90606	8.90737	9.00395e-06	1.75673	up
gene12954	904	991	937	390	240	459	52.6267	60.5479	54.7043	21.7599	11.5153	22.0679	5.34461e-06	-1.39838	down
gene12963	578	636	532	1782	1950	1041	17.0908	18.7526	15.7573	52.7073	57.9365	30.851	0.00256093	1.43215	up
gene12965	53	92	69	262	226	163	4.99468	8.73874	6.62104	24.8699	21.5278	15.4676	0.000172248	1.58531	up
gene12984	43	20	30	194	198	156	1.62873	0.840931	0.897235	6.14575	6.3553	4.83726	6.78647e-08	2.54096	up
gene12996	4383	3340	6059	2127	1915	2008	1125.81	876.742	1596.57	559.424	506.433	523.977	0.00713708	-1.20655	down
gene1303	47	2	9	674	1220	513	19.2004	0.683796	3.69133	321.481	603.122	148.114	8.47133e-07	5.36029	up
gene1306	1752	3067	2334	585	519	628	88.2744	155.134	118.147	29.613	26.3084	31.7472	7.42852e-06	-2.06557	down
gene13069	2033	2206	2788	1270	239	1112	44.2164	48.012	60.9074	27.649	5.2222	24.1569	0.00107356	-1.44409	down
gene1307	20262	19720	23385	8311	8486	8220	2458.01	2416.19	2870.68	1019.69	1044.39	1004.49	0.00244987	-1.35947	down
gene13074	393	311	333	103	80	120	91.3447	73.6639	79.2758	24.4465	19.304	28.3886	4.51687e-07	-1.79386	down
gene13075	1627	1681	1771	817	444	732	81.5982	84.6745	89.1702	41.1865	22.4111	36.8566	1.67753e-05	-1.36953	down
gene131	3030	3479	3585	1749	976	1991	116.381	137.008	139.148	64.4857	35.3468	74.114	0.00195029	-1.11766	down
gene1310	860	856	847	397	329	362	73.1938	70.3224	74.9091	34.2954	27.4514	29.7164	5.1091e-05	-1.25524	down
gene13105	69	80	44	247	240	185	3.40149	3.50871	2.54916	10.7665	11.4228	8.3687	2.0892e-05	1.78094	up
gene13106	9160	5935	3951	30285	23680	20354	2543.66	1686.33	1127.86	8631.05	6798.25	5748.08	7.07289e-06	1.94552	up
gene13109	16	5	4	154	163	99	0.23005	0.0680997	0.0747707	2.24191	2.277	1.35597	4.10692e-12	4.03944	up
gene13140	45	38	18	157	144	79	3.19182	2.72452	1.28057	11.2402	10.2773	5.62104	0.00133946	1.8929	up
gene13164	3	12	3	50	88	30	0.149758	0.473899	0.189545	1.88404	2.97718	1.06089	0.00624157	3.20356	up
gene13202	33	27	54	195	119	128	2.7341	2.34336	4.54401	15.4644	9.59005	10.2282	0.000106485	1.93516	up
gene13221	204	202	181	99	31	103	11.2286	10.31	9.25565	4.65021	1.09849	5.03021	0.00212636	-1.35346	down
gene13238	7651	8147	8648	3396	2223	2755	720.465	775.106	822.895	322.006	208.517	259.014	5.1091e-05	-1.56531	down
gene1325	47	48	19	175	307	125	1.1617	1.09344	0.415539	3.74152	6.37267	2.73783	0.00857782	2.39536	up
gene13262	1754	1319	1405	767	487	758	865.006	650.376	702.004	361.608	257.583	394.464	0.000259313	-1.17344	down
gene13266	1445	1175	1283	708	424	662	11.0835	8.52979	9.90154	5.09778	3.0916	4.85755	0.000351465	-1.14086	down
gene13273	218	116	78	1410	2088	1164	16.4336	8.78942	5.97034	106.744	158.513	87.9257	1.25441e-08	3.4833	up
gene13294	87	94	80	222	198	183	7.48454	8.60547	7.07147	19.6446	17.5247	16.5488	0.00682659	1.18906	up
gene13302	1700	938	926	2581	4060	3074	18.3197	10.7826	10.1377	27.4605	49.2136	29.2298	0.000567918	1.42976	up
gene1331	1812	2779	2057	914	735	1104	118.51	181.005	135.384	59.7808	48.8598	72.4616	0.0002602	-1.29136	down
gene13313	441	412	349	975	1200	673	8.88651	8.60367	6.44623	19.3498	21.5135	13.584	0.00398909	1.22633	up
gene13322	1231	840	954	492	420	589	68.7667	47.6746	58.1963	29.8972	28.3067	35.8356	0.00127884	-1.0295	down
gene13323	3	6	1	22	25	14	0.128967	0.309354	0.0419987	0.794651	1.22523	0.496877	0.00401723	2.58956	up
gene13325	13	7	1	34	44	22	0.42053	0.239671	0.0456777	0.998701	1.27462	0.636092	0.00698889	2.2345	up
gene13348	384421	269267	262731	121941	36059	154233	15384.3	10811	10555.8	4898.04	1449.84	6187.13	0.00292588	-1.57322	down
gene13364	8	1	1	20	23	29	0.313106	0.0510704	0.0486571	0.727417	0.84251	1.05447	0.001391	2.8321	up
gene13365	1	1	0	26	11	20	0.0930012	0.0345957	0	0.723254	0.320037	0.629434	1.4519e-05	4.81277	up
gene13393	6	11	13	55	59	56	0.228849	0.270439	0.375754	1.65464	1.52418	2.04638	0.000656584	2.48336	up
gene13402	1	1	12	59	35	56	0.048949	0.0527523	0.491737	2.347	1.41847	2.22211	1.70549e-05	3.40132	up
gene13420	3072	2553	2578	1534	1187	1417	279.493	234.018	236.874	140.77	109.017	129.794	0.00488888	-1.00623	down
gene13444	49746	52404	65014	9736	3238	15690	2909.99	3105.93	3757.93	565.776	178.783	916.257	2.76476e-08	-2.56392	down
gene13448	164	146	174	480	377	327	2.40232	1.7762	2.02086	5.79096	4.53682	4.31496	0.000231405	1.27134	up
gene13451	8	5	7	39	28	26	0.508902	0.298833	0.427218	2.31647	1.67722	1.57389	0.00889288	2.19814	up
gene13462	42	45	50	135	105	126	4.20404	4.58579	4.14869	13.3683	10.1765	12.4883	0.00977554	1.39836	up
gene13478	142	140	144	31	51	77	12.8114	13.2014	14.592	3.0804	6.44173	8.47969	0.00430016	-1.43943	down
gene13543	256	234	248	94	95	117	21.0855	19.3313	20.5415	7.83169	7.9235	9.71798	0.00124853	-1.28858	down
gene13558	241	330	319	121	149	119	43.5365	56.3968	59.6509	23.8191	26.2026	20.197	0.00119563	-1.21261	down
gene1356	4	1	8	53	19	45	0.215209	0.103786	0.261191	2.85343	1.39204	2.86436	0.00145058	3.14986	up
gene13577	4383	3548	5953	1119	995	1699	223.304	181.018	304.564	57.2974	51.0831	86.7495	2.09526e-05	-1.88305	down
gene13585	3044	3617	2427	1052	1261	1887	70.1671	74.7029	51.239	23.2519	26.6414	42.8198	0.00136752	-1.13189	down
gene13620	270	161	251	72	32	108	13.104	8.03953	12.0421	3.40099	1.57902	5.04101	0.000473402	-1.70491	down
gene13623	8	5	3	39	36	21	0.276352	0.188964	0.135027	1.24722	1.16491	0.68504	0.00222506	2.56662	up
gene13632	54	20	32	112	112	89	1.14964	0.428271	0.677332	2.35858	2.36729	1.88121	0.0073409	1.54438	up
gene13650	7023	9222	4579	1644	611	3210	83.2234	109.395	54.3291	19.5083	7.25949	38.0681	0.0033088	-1.94975	down
gene13715	1454	1395	1942	722	580	733	163.787	158.396	225.49	85.132	67.6765	85.239	8.69328e-05	-1.25443	down
gene13739	84	99	63	183	274	207	1.39171	1.64512	1.0589	3.03797	4.55005	3.43725	0.000738108	1.4146	up
gene13740	61	63	45	189	185	168	1.6693	1.71094	1.23868	5.13062	4.98698	4.55223	0.000278511	1.66253	up
gene13751	2263	1701	2362	698	213	735	34.674	26.0524	36.1475	10.6998	3.26633	11.2429	7.63949e-09	-1.96256	down
gene13770	103	141	114	409	390	284	2.02344	2.768	2.22781	7.98163	7.52493	5.48435	7.25248e-06	1.57778	up
gene13793	612	617	564	1145	1512	1166	6.36547	7.43993	6.89309	13.2112	19.5516	12.641	0.000835964	1.07426	up
gene13829	111	87	43	321	372	496	3.41099	2.67859	1.33138	9.88083	11.4398	15.2087	2.76476e-08	2.28482	up
gene13849	3500	5859	6285	1741	2811	2341	81.1626	128.652	144.364	39.5434	59.9168	52.8028	0.0095183	-1.20057	down
gene13857	1669	1596	1738	602	798	875	52.3927	49.9634	54.2882	18.4076	25.0558	27.0507	0.000383294	-1.15492	down
gene13863	7	3	2	21	45	22	0.669503	0.344887	0.219246	1.99024	4.10389	2.00299	0.00466429	2.85867	up
gene13874	223	241	298	94	76	126	38.0119	42.163	51.5852	16.1363	12.8719	21.7583	0.000435882	-1.38326	down
gene13877	42	34	52	145	130	104	2.30327	1.8286	2.25314	6.87106	5.60042	4.82907	0.00368255	1.54715	up
gene13919	763	888	862	397	238	277	26.964	29.4717	27.9259	14.5963	7.27274	9.9418	1.17868e-06	-1.48236	down
gene1392	1260	1313	1486	230	235	349	66.5508	65.3965	78.2169	11.015	10.3664	16.5083	1.32374e-14	-2.33659	down
gene13932	466	309	246	125	97	111	98.3301	66.497	53.1593	27.0539	21.0875	23.7783	0.00247702	-1.63507	down
gene13934	9	7	4	46	35	46	0.359303	0.290309	0.277789	1.96723	1.48159	1.90714	0.000835964	2.64797	up
gene13973	700	670	608	249	119	289	65.737	63.6163	57.6536	23.602	11.2977	27.1777	1.8514e-07	-1.60985	down
gene13991	1078	1297	933	664	514	395	167.704	204.394	147.375	104.833	81.4529	62.0986	0.000597275	-1.09204	down
gene14003	51	31	34	137	124	110	4.2752	2.83747	2.29224	11.7458	9.7087	8.55463	0.00194974	1.6589	up
gene14062	64	65	54	168	155	151	1.21868	1.2586	1.02594	3.2352	2.95751	2.91625	0.00530286	1.35417	up
gene14081	1011	795	1056	468	431	532	38.1965	29.1553	38.9837	17.1943	16.7423	19.9721	0.00142226	-1.01859	down
gene14091	3021	2252	2475	1177	1048	1088	190.106	142.468	156.683	74.5289	66.4572	68.7395	0.000254608	-1.24431	down
gene14185	17	11	12	113	143	112	0.391181	0.218345	0.242771	2.30036	2.81658	2.24797	2.72615e-08	3.18395	up
gene14191	12	11	14	98	72	72	0.411979	0.380226	0.482988	3.31819	2.45346	2.45614	3.82464e-05	2.69001	up
gene14193	401	421	369	1015	830	965	8.56014	8.85472	7.77649	21.3615	17.4811	20.2833	8.67244e-05	1.21926	up
gene14207	69	26	40	338	403	251	22.6797	8.37678	14.0444	112.433	133.476	83.4539	5.10428e-11	2.86005	up
gene14246	1715	2089	2022	887	713	803	89.6718	96.4929	98.3605	52.7466	47.7878	47.7861	6.74025e-05	-1.29704	down
gene14263	107	73	80	219	260	220	9.11761	6.30852	7.04802	19.3008	23.6668	20.5807	0.000585834	1.4089	up
gene14280	173	278	203	94	79	125	2.31038	3.48258	2.59747	1.18653	0.991296	1.61554	0.00641407	-1.15335	down
gene14304	583	427	358	979	1156	702	10.5678	7.78092	6.528	18.2266	21.2169	12.9972	0.00884404	1.03433	up
gene14307	82	99	84	225	178	227	2.74289	3.34625	2.79973	7.47516	5.92662	7.55009	0.00433395	1.23004	up
gene14325	2294	1984	1915	875	780	1027	240.216	209.158	201.895	92.1782	82.368	108.217	0.000207858	-1.22599	down
gene14327	12	1	0	29	76	38	1.03056	0.106116	0	2.44927	6.45215	3.23599	0.00506229	3.44579	up
gene14348	7	13	9	297	353	292	1.65884	3.16808	2.20177	67.826	81.1299	66.293	9.29681e-29	5.00265	up
gene14368	6	13	2	35	65	33	0.306306	0.691959	0.11989	1.76888	3.23876	1.64545	0.00189545	2.64482	up
gene14369	1104	895	1004	3653	2844	2505	36.7077	29.8442	33.4926	121.794	94.9076	83.4303	3.09764e-06	1.5647	up
gene14375	191	155	248	80	33	76	10.3499	8.43664	13.4657	4.35227	1.8113	4.13615	0.000132324	-1.6722	down
gene14384	282	344	402	114	94	180	5.28798	6.07549	7.9857	1.98737	1.56878	3.2376	6.24019e-05	-1.42478	down
gene14387	49	65	55	132	175	119	1.99055	2.65515	2.22635	5.28932	6.90843	4.75946	0.00978832	1.31545	up
gene14408	3087	3403	2764	983	1008	889	141.28	144.276	128.366	42.6882	38.2642	37.8522	3.54696e-07	-1.70274	down
gene14453	1198	1252	1222	561	432	491	255.453	353.623	278.037	126.043	114.497	135.628	2.03297e-05	-1.32638	down
gene1446	1166	1750	1361	48	159	411	46.1779	68.4265	53.2146	2.02302	6.24443	16.4266	1.19789e-10	-2.80832	down
gene14478	967	1057	764	2676	2251	1484	44.9495	47.7013	35.7505	120.135	97.4928	66.1702	0.00588837	1.18199	up
gene14508	1480	798	1335	306	122	550	175.088	95.3124	159.806	36.621	14.6938	65.534	0.00100113	-1.90432	down
gene14527	12	26	10	86	51	56	0.308439	0.663763	0.281356	2.19428	1.34193	1.45535	0.0042114	1.98673	up
gene14576	16437	9084	15472	3087	3341	6336	1223.93	680.68	1160.62	231.513	251.046	474.054	0.000917734	-1.70107	down
gene14579	2	7	2	36	18	31	0.122233	0.345002	0.119606	1.71929	0.835418	1.43211	0.000737342	2.92862	up
gene14605	243	164	165	412	462	380	4.65934	2.99694	3.15569	7.47362	8.39372	7.16613	0.00120176	1.11446	up
gene14611	486	542	489	989	1351	889	24.6714	28.1858	26.4072	50.3209	68.5397	45.9437	0.000965435	1.07174	up
gene14612	3	5	2	24	25	10	0.833557	0.833572	0.553249	4.34654	4.98105	1.752	0.00471567	2.54139	up
gene14620	18	12	12	77	48	78	0.619111	0.517486	0.466168	2.18885	1.09195	1.26565	0.000976041	2.25395	up
gene14657	2100	4022	4233	1573	741	875	300.182	591.606	618.034	218.889	90.1778	115.944	0.00457277	-1.72031	down
gene14659	1563	2624	2317	972	315	530	203.163	344.742	305.003	127.929	41.687	69.5323	0.000102386	-1.86146	down
gene14671	11	8	7	60	60	62	0.257549	0.205248	0.167578	1.39491	1.4115	1.44955	0.000112646	2.7891	up
gene14673	148	134	79	369	346	359	12.7565	11.4324	7.04262	31.6102	29.5686	30.2261	1.04483e-05	1.55432	up
gene14674	575	1048	727	330	252	237	37.695	70.0092	49.6084	21.2669	16.0837	17.2661	0.00208283	-1.54072	down
gene14690	6791	11719	7417	2857	3385	1727	199.006	344.225	217.954	83.9634	99.5433	50.7198	0.00118999	-1.72095	down
gene14691	1714	2609	1614	827	560	1072	48.4742	73.9019	46.053	23.4731	15.8368	30.5644	0.00565261	-1.29133	down
gene14711	525	698	460	1320	1515	963	6.60864	8.79214	5.80164	16.613	19.1487	12.2165	0.000915375	1.15548	up
gene14714	13	20	25	82	89	48	0.949384	1.27715	1.59773	5.33445	6.60491	3.39875	0.00422823	1.8977	up
gene14730	2	2	1	37	26	14	0.0967417	0.0992531	0.0472835	1.46689	1.04784	0.577069	0.000263428	3.92511	up
gene14739	1183	1257	1158	633	492	609	696.452	777.161	723.188	394.193	311.435	371.539	0.000827095	-1.07234	down
gene14742	157	198	140	392	565	305	7.46181	9.13548	6.71517	18.1157	26.0808	14.0413	0.00874236	1.33209	up
gene14757	458	508	404	1374	1096	883	21.5068	23.8828	19.1509	64.563	51.5984	41.5308	6.08181e-05	1.27186	up
gene1477	2729	2101	965	5224	5655	4316	34.697	26.7345	12.3027	66.5157	72.0579	54.9513	0.000184964	1.37264	up
gene14775	482	576	383	1753	2049	1091	6.09545	6.35389	5.07228	19.5073	22.5927	12.6631	0.000432312	1.74506	up
gene14782	192	220	149	294	433	426	7.26235	8.21782	5.68409	11.3137	16.7514	16.2212	0.00409871	1.0214	up
gene14787	4198	2762	4055	1659	1005	1870	295.746	195.753	287.68	117.709	71.4056	132.34	0.000278903	-1.29976	down
gene1483	1736	1321	1832	738	425	1032	96.6396	72.4618	103.012	40.7249	23.5016	57.9564	0.00094232	-1.17451	down
gene14863	712	757	660	171	260	258	65.139	69.9027	60.9887	15.7824	24.0941	23.8168	7.2753e-08	-1.6454	down
gene14873	3223	3488	3446	999	958	1404	725.937	800.439	793.493	229.789	221.754	320.77	2.06062e-06	-1.61423	down
gene14879	288	294	279	702	605	565	9.52572	10.2374	9.40017	23.7423	20.6824	19.4575	0.00057108	1.10141	up
gene1489	2553	1481	2522	809	478	1146	115.46	67.7872	117.12	36.6712	20.5522	52.2096	0.00340472	-1.44899	down
gene14918	520	584	459	298	127	241	15.8788	18.7733	14.2686	9.1859	4.34562	7.40671	0.000113568	-1.25117	down
gene14928	184	218	232	87	83	104	10.3229	12.3193	13.2423	4.92843	4.79206	5.88795	0.00408329	-1.22921	down
gene14959	843	881	1109	2206	2248	1631	10.8568	11.4972	14.546	28.896	30.4385	21.0253	0.00127736	1.0841	up
gene14975	127	87	78	340	297	460	8.37514	5.76971	5.13429	22.5583	19.6841	30.4319	8.88951e-07	1.8912	up
gene14980	40	30	15	163	130	133	2.32673	1.68456	0.87467	8.3973	7.08214	7.40085	7.42852e-06	2.3066	up
gene15023	30	37	25	172	179	120	0.601078	0.738827	0.492608	3.35498	3.49123	2.34569	2.28411e-06	2.33714	up
gene15030	21	12	3	107	482	345	1.25237	0.757085	0.216471	6.40117	28.8397	20.5795	0.00136734	4.68241	up
gene15034	477	493	404	221	230	204	179.736	189.93	166.868	85.5956	98.0896	82.8693	0.00123056	-1.08744	down
gene15054	503	302	332	1012	743	686	17.7462	10.67	11.7498	36.5268	26.962	25.6087	0.00225414	1.08334	up
gene15072	1574	1548	1446	723	629	591	1616.52	1733.9	1647.26	820.694	734.913	647.304	8.43328e-05	-1.25229	down
gene15088	21	7	1	121	89	46	0.263862	0.0953378	0.0151331	1.52314	1.12075	0.58929	0.000873656	3.12405	up
gene15089	872	664	708	366	175	320	43.4948	30.8606	33.3999	17.5797	7.47777	15.116	5.51401e-06	-1.40178	down
gene15090	889	685	881	366	171	271	21.8935	17.1595	21.4849	9.44437	4.44722	6.69877	8.78341e-08	-1.62334	down
gene151	554	394	402	268	162	199	142.782	103.881	106.328	70.7406	43.1908	52.2573	0.000879698	-1.12125	down
gene15101	35	60	28	129	149	81	4.54876	7.78041	3.7117	16.6097	19.2066	10.4644	0.00495896	1.52631	up
gene15117	828	854	764	356	234	402	45.3853	47.1683	43.5367	19.1476	12.8895	23.2345	1.81578e-05	-1.32142	down
gene15125	8	5	9	82	54	59	0.153942	0.0900838	0.171612	1.47192	0.96524	1.06447	1.39688e-05	3.12858	up
gene1514	79	69	79	224	261	192	3.4089	3.00665	3.43773	9.6955	11.8583	8.94117	0.000174806	1.5582	up
gene1515	61	120	89	258	178	172	1.11009	2.00923	1.50651	4.4789	2.90318	3.55923	0.00878341	1.1508	up
gene15187	1499	2194	1517	649	1077	667	87.7877	127.385	91.5838	38.4768	63.5611	39.6145	0.00368255	-1.14041	down
gene152	164	239	203	115	31	103	7.82484	11.1166	9.26987	5.24332	1.29389	4.06174	0.00316077	-1.30437	down
gene15215	472	395	295	214	200	165	176.04	152.147	114.087	82.6597	78.2784	63.1212	0.00380357	-1.02361	down
gene15237	10432	11770	8124	1270	5951	3601	244.26	276.126	190.661	29.818	139.744	84.441	0.000925249	-1.50247	down
gene15239	16	12	10	53	49	63	0.660353	0.434181	0.371022	2.21874	1.95234	2.50336	0.00413659	2.10002	up
gene15257	367	154	207	1701	3630	2361	13.5643	5.31173	7.63388	63.1598	136.229	87.8709	1.19523e-05	3.38526	up
gene15275	197	166	162	292	436	373	3.76961	2.83878	2.82606	5.06385	7.64532	6.38308	0.00345337	1.05083	up
gene15293	77	110	68	245	247	244	2.10366	2.99041	1.81048	6.69008	6.72198	6.65068	0.000164595	1.5102	up
gene15308	119	131	216	721	572	430	3.11602	3.43303	5.94141	20.1758	16.1407	12.0387	1.2697e-05	1.86694	up
gene15309	202	234	215	96	65	139	6.94186	7.16736	7.04915	3.15024	1.99736	5.04079	0.0073546	-1.13702	down
gene15346	215	478	171	0	4	16	17.0336	38.1959	13.65	0	0.33162	1.32954	0.00012979	-5.45044	down
gene15347	115	135	72	247	398	291	5.88814	6.71827	3.6588	12.7391	20.1789	14.8443	0.000314624	1.52171	up
gene15360	1	6	1	27	30	51	0.169346	0.875736	0.167138	3.79214	4.17546	7.11311	1.93439e-05	3.73482	up
gene15384	89	30	31	0	0	0	11.3418	3.90701	4.03842	0	0	0	0.000247068	#NAME?	down
gene15419	269	180	237	620	782	572	6.28614	4.27703	5.54887	14.5458	18.4203	13.4581	1.17868e-06	1.50704	up
gene15435	617	667	701	220	79	361	15.871	18.196	19.3278	6.24929	2.0383	9.34058	1.18965e-06	-1.60848	down
gene15437	876	880	767	414	344	471	45.3173	45.6883	39.8489	21.536	17.8968	24.4198	0.000863941	-1.05662	down
gene15499	16	21	21	100	73	75	0.58894	0.793155	0.783026	3.70909	2.70199	2.79475	0.00102575	2.07647	up
gene15502	3	2	2	27	48	22	0.193316	0.10861	0.0811961	1.01877	1.39447	1.0091	0.000157095	3.77565	up
gene15513	11	5	1	43	46	48	0.212507	0.0967405	0.023036	0.84286	0.893062	0.931982	0.000151457	2.99341	up
gene15541	139	102	196	323	367	420	40.8406	30.6717	59.0485	97.1831	111.235	125.066	0.000153976	1.32667	up
gene15560	17	2	10	164	315	96	0.752575	0.110333	0.47312	6.86456	13.1562	4.18173	0.00179908	4.29387	up
gene15578	1225	1180	1321	547	422	578	870.085	889.343	1007.57	416.194	327.37	429.153	3.86827e-05	-1.28729	down
gene15584	16	15	10	81	47	87	0.398867	0.486366	0.457798	2.06973	1.22139	2.20855	0.000415729	2.37117	up
gene15604	520	231	489	153	75	147	107.08	50.6144	100.43	31.0417	15.3553	29.5588	0.00977279	-1.74468	down
gene15643	1251	1176	1064	375	588	386	86.8153	82.0556	74.3499	26.2158	41.1473	26.9143	6.87019e-06	-1.38936	down
gene15718	978	1316	1282	651	454	686	27.5178	37.2505	36.1154	18.3161	12.7102	19.3885	0.00168256	-1.01724	down
gene15725	1624	857	1040	178	326	319	21.7471	11.4833	13.9437	2.39796	4.36676	4.24695	0.000384882	-2.1137	down
gene15758	336	363	317	133	104	176	81.0802	89.25	78.4754	32.805	25.8427	43.2013	0.000233537	-1.31776	down
gene15767	195	169	199	618	615	326	7.09048	6.16817	7.28001	22.499	22.4125	11.8767	0.00444905	1.45066	up
gene15815	37	41	38	91	131	171	6.66183	7.52208	7.0429	16.6417	24.1984	31.0604	0.000863554	1.74245	up
gene15891	220	178	177	100	73	80	20.2989	13.8759	15.1749	8.82166	6.61498	6.12373	0.00700162	-1.20359	down
gene15904	591	650	542	295	210	316	437.028	511.506	431.726	234.327	170.761	244.858	0.000381928	-1.13822	down
gene15946	33	24	24	290	262	195	1.8498	1.33729	1.34156	16.1896	14.6377	10.8405	2.22713e-13	3.18646	up
gene15956	3115	3392	3379	1300	365	1497	272.678	286.726	295.353	109.052	31.4248	125.749	8.56486e-07	-1.66509	down
gene15985	2396	1087	1762	331	267	536	370.812	196.61	319.381	56.0375	48.672	96.4511	0.000969013	-2.22759	down
gene16001	254	252	243	116	109	82	1003.16	583.081	570.662	291.838	295.014	182.779	0.00100113	-1.30564	down
gene16035	1285	1492	962	557	722	562	842.749	1064.65	634.697	373.371	506.231	393.383	0.00126615	-1.04039	down
gene16052	4	2	3	31	43	13	18.9129	12.08	17.3515	155.605	236.097	60.9874	0.00587136	3.25568	up
gene16080	12	0	8	195	263	49	5.91817	0	3.9398	95.2547	129.855	23.541	0.00351116	4.6476	up
gene16111	1788	1073	1333	316	153	547	1937.85	1317.55	1499.31	381.489	185.89	580.033	2.09907e-05	-2.06432	down
gene16120	59	15	45	128	94	114	113.322	33.5674	103.034	290.582	225.662	241.983	0.00831205	1.47928	up
gene16127	935	829	749	238	147	336	714.84	676.631	618.788	196.46	123.956	269.858	1.44822e-09	-1.8205	down
gene16142	64	69	99	23	27	23	22.7319	25.3202	36.5925	8.65942	10.1438	8.30646	0.00897912	-1.68665	down
gene16163	3523	3582	4121	1936	1649	1953	1265.46	1325.34	1533.79	719.165	618.525	716.969	0.00521587	-1.03845	down
gene1617	300	505	345	100	16	101	11.4964	19.6714	13.4347	3.93194	0.659514	3.87339	8.71787e-06	-2.42746	down
gene1625	14	15	4	70	85	67	0.290107	0.273425	0.0723708	1.08794	1.30938	1.04427	5.17159e-05	2.73183	up
gene16329	2292	1397	874	19565	11610	9737	159.355	97.7066	61.1898	1368.97	813.771	679.757	2.09526e-05	3.14509	up
gene1664	60	54	51	146	205	121	1.45885	1.31183	1.2496	3.5405	4.96933	2.92764	0.00201216	1.49849	up
gene1665	493	541	413	1075	1302	922	31.5374	33.14	24.7742	66.8848	78.0613	57.468	0.00019823	1.1706	up
gene1671	4465	4118	4184	2478	1431	2374	158.906	143.411	150.03	84.7355	48.7992	84.895	0.00589867	-1.04253	down
gene1679	2005	3252	2351	655	503	1267	70.9311	115.386	83.4643	23.2627	17.8838	44.9254	0.000459545	-1.66884	down
gene1708	299	316	307	140	150	162	16.7772	17.8066	17.3098	7.90932	8.46476	9.15903	0.00527218	-1.047	down
gene1716	44	68	74	216	199	261	3.68282	4.4752	4.91389	13.6057	14.1766	17.9779	1.06674e-05	1.84249	up
gene1720	15430	16381	20023	5341	1570	6328	423.683	423.417	545.892	133.919	39.1439	166.671	1.90601e-06	-1.98957	down
gene1722	48	56	32	139	97	195	1.24509	1.20923	0.732798	3.20617	2.1925	4.25355	0.00472967	1.64483	up
gene1725	165	135	107	1182	1146	984	5.42541	4.52185	3.50938	37.7697	36.5077	30.3489	2.08659e-23	3.00609	up
gene1726	2	1	0	37	24	26	0.0493631	0.0464082	0	0.802799	0.428678	0.61804	1.682e-06	4.83959	up
gene1738	319	290	191	836	1041	676	11.5826	10.6014	6.98727	30.5201	38.0442	24.634	2.72771e-06	1.65607	up
gene1757	6941	5634	5245	1941	1826	1709	527.373	434.81	403.418	152.034	152.613	128.649	2.29832e-06	-1.72089	down
gene1775	1009	1318	1110	511	397	455	24.2506	31.7818	25.5836	12.114	12.0581	10.9653	1.23339e-05	-1.35387	down
gene1818	2607	4266	3205	1223	754	1733	39.0463	58.598	43.7485	16.7362	10.295	23.6582	0.00104158	-1.46154	down
gene1835	4	11	2	60	36	34	0.181176	0.4065	0.0860635	2.11445	1.29154	1.20111	0.000254608	2.91378	up
gene1843	21	8	13	70	49	60	0.775442	0.265628	0.283025	2.30569	2.01248	2.12199	0.00369389	2.07303	up
gene1845	38	30	22	118	75	103	0.944562	0.749368	0.565111	2.92589	1.85322	2.56503	0.00398909	1.69833	up
gene1848	97	175	112	60	33	48	3.22974	6.08751	3.92663	1.99728	1.15742	1.58367	0.00760491	-1.46596	down
gene1868	316	339	313	700	771	680	49.5791	53.7688	49.7937	111.226	123.118	107.623	0.000323075	1.13338	up
gene1873	2472	2180	2439	677	420	575	565.291	497.427	546.457	163.565	99.5177	131.552	2.795e-11	-2.10398	down
gene1878	300	92	95	739	884	415	11.4574	3.53133	3.63488	27.8767	32.4748	15.1444	0.00344925	2.04822	up
gene1895	1513	2441	1925	863	912	699	189.885	309.511	244.799	109.388	114.108	86.8297	0.000386647	-1.26784	down
gene1909	7	8	1	35	23	37	0.814697	0.980106	0.133606	3.93977	2.59353	4.16568	0.00240232	2.55046	up
gene1930	559	451	617	1646	1405	905	14.8182	11.7955	16.3287	43.2448	37.109	23.6293	0.0040213	1.26275	up
gene1942	43	80	34	105	187	144	0.791945	1.47588	0.620648	1.96225	3.43563	2.61726	0.00628909	1.45549	up
gene1959	157	155	133	371	333	338	2.2773	2.55871	1.88316	5.18216	5.17162	4.68349	0.000756492	1.20859	up
gene1965	56	34	28	285	207	203	1.89799	1.18004	1.01393	9.75651	7.12957	7.01827	2.67443e-09	2.53941	up
gene1987	23	15	4	236	475	336	6.07299	4.00721	1.27717	62.5037	126.627	88.3979	1.23128e-09	4.62336	up
gene199	101	126	118	268	318	228	2.90879	2.93491	3.54015	6.44071	8.04317	5.07455	0.00166249	1.21985	up
gene1990	8	11	10	62	25	60	0.345229	0.629067	0.524006	2.51748	1.00452	2.42723	0.00403614	2.32111	up
gene1995	2520	4014	3623	696	1056	1489	171.773	248.526	257.77	50.5936	77.1551	96.5488	3.01083e-05	-1.6662	down
gene2032	35	26	0	84	118	110	5.6861	4.26618	0	13.6385	19.1186	17.6711	6.21712e-05	2.33749	up
gene2033	21	15	14	86	55	55	0.642207	0.445399	0.424304	2.55996	1.63258	1.60994	0.00466252	1.95146	up
gene2036	35	7	15	198	371	210	0.735005	0.226189	0.431114	3.84116	8.08356	3.66122	1.90601e-06	3.7569	up
gene2037	44	35	39	172	197	89	6.03557	4.90557	5.31583	23.7406	27.422	12.531	0.00266556	1.93828	up
gene2043	115	125	69	269	319	212	4.45082	4.87486	2.61182	10.3061	12.156	8.5154	0.000483842	1.35402	up
gene2044	148	112	103	401	310	305	3.44745	2.61411	2.41385	9.33823	7.24237	7.10498	4.30727e-05	1.46589	up
gene2081	790	1263	1098	416	168	433	78.3542	126.975	111.713	42.0882	16.6376	43.0412	7.99411e-05	-1.65214	down
gene2083	2212	2446	1964	687	525	801	227.389	253.524	203.916	71.307	54.62	82.8655	4.95406e-08	-1.73712	down
gene2099	1348	1325	1175	420	323	637	132.541	123.271	112.521	36.8037	29.5749	58.2256	1.12667e-06	-1.49835	down
gene2102	27	13	14	75	43	94	0.549038	0.281278	0.321639	1.35632	0.777158	1.80107	0.00368386	1.95439	up
gene2125	30	32	20	74	90	94	0.606062	1.12586	0.398992	1.47832	1.76536	1.83952	0.00873959	1.63546	up
gene2133	18	13	14	106	56	60	0.902877	0.679822	0.674989	4.89435	2.61002	2.78819	0.000798702	2.28265	up
gene2134	1934	2008	2100	528	691	1167	122.874	141.928	143.108	32.8537	50.9541	77.3603	2.77018e-05	-1.35847	down
gene2174	345	500	437	223	120	258	21.9382	29.392	25.4516	13.4457	7.03223	15.6189	0.00169633	-1.11302	down
gene2209	2651	2552	2230	1352	1185	1219	635.675	624.116	547.494	331.614	292.364	296.511	0.00448062	-1.00367	down
gene2211	162	199	195	714	521	409	7.47578	7.04937	8.24008	31.5588	22.3596	18.9938	0.000363625	1.54424	up
gene2243	43	65	38	161	112	136	2.18557	3.88301	1.72558	9.47131	6.39501	8.22922	0.00444681	1.46624	up
gene2270	942	1061	950	582	390	483	232.151	266.778	239.831	146.817	98.9515	121.002	0.00111512	-1.04084	down
gene2281	286	239	175	531	511	771	17.6842	12.8285	8.88477	26.1611	27.3523	40.0668	0.000389892	1.35462	up
gene2299	648	712	675	2122	1559	1288	22.564	25.7816	24.3822	74.4104	58.1498	43.5793	0.000610886	1.26828	up
gene2310	1795	1176	1987	294	58	564	77.3393	50.838	85.9433	12.7299	2.52521	24.391	2.09936e-06	-2.45598	down
gene2363	25	21	27	136	189	134	1.18875	0.918638	1.41319	5.84388	8.09481	5.73336	2.10865e-07	2.63469	up
gene237	2787	3159	2887	835	795	1248	70.2268	79.8403	72.904	21.2032	20.1331	31.599	9.03531e-07	-1.63659	down
gene2373	6	0	7	30	15	25	0.31062	0	0.422738	1.61474	0.82946	1.31402	0.00611634	2.41004	up
gene2379	49	64	57	152	169	127	1.96056	2.56472	2.29991	6.05462	6.73604	5.08012	0.00551454	1.37918	up
gene2382	1826	6533	5117	207	311	1030	70.7489	320.053	253.157	8.02693	16.6892	48.6587	0.00611634	-3.14078	down
gene2430	941	1625	1241	604	414	652	35.5388	60.7401	46.4459	24.233	15.4482	24.7964	0.00502459	-1.20872	down
gene2436	4	10	12	41	32	40	0.164435	0.516225	0.51576	1.66022	1.31454	1.70079	0.00934796	2.09972	up
gene2487	166	163	142	910	960	593	4.1081	3.97494	3.50474	22.133	23.3648	14.6154	7.92517e-09	2.36798	up
gene2490	27	5	1	1147	1090	226	2.3161	0.451133	0.107541	96.7436	93.3677	19.3479	0.000108127	6.20497	up
gene2523	6788	7246	6883	3136	2280	4159	189.436	192.677	185.386	84.4536	56.7154	114.48	0.00412989	-1.14652	down
gene2525	27679	44072	31623	10962	10776	20522	1078	1722.08	1236.35	428.534	421.593	801.236	0.00566523	-1.30946	down
gene2533	18	24	20	77	115	82	0.838093	1.56986	1.03612	3.94279	5.8209	3.87197	0.000481566	2.12573	up
gene2534	34	39	43	257	258	200	0.855738	0.970883	1.074	6.34625	6.37614	4.94288	7.06186e-10	2.6049	up
gene2544	1	2	2	19	15	13	0.0743802	0.115943	0.145681	0.991776	0.793475	0.777269	0.000736709	3.21264	up
gene2545	121	198	149	631	726	500	5.15317	7.78203	6.11127	24.3313	26.3272	19.195	2.18632e-10	1.96945	up
gene2557	896	604	679	2306	1915	1586	108.363	73.9001	83.1362	280.93	235.046	193.34	1.39688e-05	1.39535	up
gene2591	134	182	192	544	415	367	3.43087	4.67202	4.91596	13.9474	10.6466	9.4747	4.53243e-05	1.36443	up
gene2593	547	688	588	288	302	333	27.0965	33.0874	28.491	14.058	14.9754	15.749	0.00206947	-1.00068	down
gene261	5953	6197	8985	1918	211	3812	149.514	172.305	207.088	47.3972	6.63824	92.2118	0.00142827	-1.85111	down
gene2622	225	192	274	90	62	93	18.9874	16.5941	23.4196	7.69518	5.34695	7.97371	0.000213886	-1.51518	down
gene2628	129	98	132	853	645	383	4.38477	3.42836	4.57158	29.2665	22.1202	13.2365	0.000420803	2.37007	up
gene2658	3196	2920	2876	1743	1050	1255	181.2	166.096	162.907	98.3849	59.6654	70.4215	0.000865707	-1.17118	down
gene2681	1	5	0	48	128	46	0.0283642	0.115961	0	1.09282	2.92534	1.05817	0.00172465	5.19118	up
gene2721	4	2	3	90	210	57	0.740932	0.383564	0.549161	13.2744	31.0772	8.4969	0.00271566	5.29385	up
gene2735	85	63	49	382	434	296	2.61123	1.95868	1.48538	11.7119	12.9488	8.77321	4.50931e-12	2.47885	up
gene2737	4	2	3	18	18	11	0.21498	0.1103	0.157665	0.729323	0.754957	0.481072	0.0097998	2.36653	up
gene2740	572	421	251	2740	1896	5069	47.4496	35.1388	21.0274	228.789	158.654	422.159	0.00444681	2.94526	up
gene276	4137	2732	4664	1731	873	1692	225.769	157.525	255.322	103.132	56.4947	99.5438	0.000984984	-1.4443	down
gene2762	952	1028	784	329	278	547	55.2251	61.6584	45.8892	19.3303	16.1442	32.9028	3.54375e-05	-1.27892	down
gene2788	336	182	274	5	3	54	14.7335	7.9796	11.3397	0.242736	0.133616	2.32109	3.66629e-09	-3.69265	down
gene2794	817	947	1021	2364	1972	1512	12.9824	14.9484	15.7911	37.1923	30.0912	23.7376	0.00179562	1.05085	up
gene2799	268	425	449	955	963	663	2.56798	4.52792	4.88538	10.1375	10.6225	6.49648	0.000381935	1.15711	up
gene2817	8	1	2	35	65	35	0.342509	0.0487693	0.0929332	1.30979	2.59336	1.3502	4.12357e-05	3.60221	up
gene2852	30	30	19	160	157	120	1.59149	1.56909	0.996862	8.31219	8.17089	6.22277	1.75329e-06	2.44898	up
gene2853	1267	1707	1387	483	357	652	119.68	162.376	131.639	46.8317	34.4652	63.0141	4.12467e-07	-1.5668	down
gene2877	252	280	269	639	650	541	8.90505	9.70818	9.5277	22.1885	22.1082	18.5996	0.000231647	1.17316	up
gene288	35	26	42	102	154	107	4.53591	3.39421	5.3974	13.0792	19.835	13.7449	0.000873656	1.79975	up
gene2896	124	58	40	343	460	235	6.44456	3.05682	2.15315	18.0634	23.9666	12.3602	0.000356431	2.20815	up
gene2922	303	322	246	82	160	110	29.5587	31.41	23.4506	7.9291	15.6169	10.3264	0.000406508	-1.32436	down
gene2941	2	3	1	71	25	34	0.119397	0.13202	0.0457708	2.572	0.939674	1.25295	0.00139009	4.41588	up
gene2945	51	58	66	468	387	238	2.15172	3.22307	3.31373	22.3942	19.5798	11.631	5.51401e-06	2.62335	up
gene2946	221	288	344	158	125	123	15.1095	19.7925	23.6662	10.8931	8.6584	8.44872	0.00448062	-1.09064	down
gene2954	433	370	374	978	1095	712	27.1791	21.4237	24.0907	58.4078	67.568	43.3691	8.22377e-05	1.22423	up
gene2977	456	446	533	219	214	189	42.1824	41.5736	49.6951	20.1862	19.9795	17.5819	0.000206052	-1.22485	down
gene2984	3817	3137	4022	877	465	1641	67.6581	54.7379	70.7387	15.2606	8.12141	28.7062	1.90628e-08	-1.89863	down
gene3	8	7	2	48	30	25	0.364595	0.338344	0.115051	2.01854	1.33188	1.10723	0.00180841	2.57943	up
gene300	89	41	118	196	212	231	12.9886	6.1616	17.4638	29.1096	31.5401	34.1164	0.0015823	1.34749	up
gene3011	547	375	226	1356	2178	1621	26.5647	18.2862	11.0302	66.0559	106.231	78.8275	1.05437e-06	2.14979	up
gene3045	462	265	252	759	860	581	17.7116	10.1672	9.68707	29.1127	33.0428	22.2384	0.0015823	1.15034	up
gene3062	119	126	127	351	303	343	2.92591	2.91268	2.51176	6.68133	6.64427	7.012	9.80684e-05	1.40324	up
gene3104	2977	2489	3025	659	288	940	97.6201	81.8554	99.4182	21.6158	9.49789	30.8771	1.24572e-11	-2.18942	down
gene3117	5181	5598	5574	2452	915	1923	363.327	393.234	393.319	172.956	64.6286	135.219	5.66288e-06	-1.64888	down
gene3118	1196	974	1131	448	226	840	15.2312	12.6661	14.5795	5.50667	2.97662	11.3163	0.00978832	-1.14366	down
gene3119	2178	3182	3095	1322	641	1742	68.3272	83.3589	95.2042	41.1828	16.3778	53.1415	0.00334727	-1.21043	down
gene3125	875	1159	929	271	480	423	59.0497	78.445	62.899	18.6952	32.845	28.8263	1.07213e-05	-1.35336	down
gene3131	53	53	36	147	252	127	1.37779	1.37919	0.938421	3.83463	6.56199	3.32131	0.0057348	1.87175	up
gene3171	225	378	273	822	950	515	6.08466	10.1791	7.36164	22.3026	25.7944	13.9986	0.00466252	1.36545	up
gene3175	45	65	45	608	395	238	1.30622	1.63403	1.18738	15.1458	9.47476	6.48622	0.000737342	2.98076	up
gene3177	9	10	16	51	37	59	0.240079	0.259218	0.524365	1.33321	0.852232	1.49761	0.00664338	2.05098	up
gene3179	24	65	22	113	107	106	0.586559	1.32609	0.478471	2.39143	2.38767	2.50049	0.00663927	1.53446	up
gene3192	325	325	328	185	150	143	34.9973	35.2849	35.7508	20.2072	16.4384	15.5427	0.00439785	-1.05205	down
gene3197	2802	1663	1957	495	810	1007	245.85	146.991	173.2	43.8622	71.8666	88.8618	0.00127884	-1.49092	down
gene3217	705	354	292	2459	2706	1903	104.931	56.9469	45.4041	360.056	395.403	274.32	6.47161e-13	2.36965	up
gene3234	22	16	7	123	107	56	0.956528	0.757933	0.362889	6.05612	5.01455	2.67027	0.000189747	2.64933	up
gene3238	150	204	146	491	439	546	4.05809	4.49147	3.22436	10.7781	10.2636	11.9791	2.08634e-06	1.54253	up
gene3246	7653	7124	6639	3506	3518	3231	1687.16	1637.91	1472.22	808.608	808.752	720.374	0.00764294	-1.08096	down
gene3275	102	97	104	325	360	175	3.66992	3.28839	2.60705	10.0982	11.8914	5.94841	0.00699889	1.48646	up
gene3294	51	64	25	228	125	198	0.687347	1.41161	0.538546	3.97663	2.07906	3.00851	0.000119606	1.95658	up
gene3331	6768	7019	6313	3741	2754	2609	412.742	430.187	387.333	229.43	169.197	159.712	0.00339553	-1.16212	down
gene3345	397	664	345	121	144	197	32.8722	55.4833	28.709	10.263	12.3042	16.5057	0.00930853	-1.62436	down
gene3367	61	44	66	191	240	131	1.16433	1.03381	1.12562	3.46489	4.90345	2.40351	0.000433416	1.69859	up
gene3402	226	130	178	680	591	422	7.45881	3.32663	6.16092	20.9499	17.7251	12.0291	1.2461e-05	1.64608	up
gene3410	222	193	248	1320	1036	493	6.50738	5.76781	7.18554	38.5888	30.3993	14.2894	0.00896013	2.08389	up
gene3424	32	36	25	105	160	78	0.600194	0.828636	0.715481	2.37769	4.03394	1.83776	0.00372323	1.86506	up
gene3434	4658	4667	4289	2315	2036	2153	664.207	673.412	620.208	334.561	295.424	309.792	0.00424198	-1.08465	down
gene3440	21129	29134	28230	6236	9453	10183	495.834	677.416	659.603	144.906	216.157	240.732	0.000264745	-1.61928	down
gene346	291	499	413	134	130	170	5.19699	8.12588	6.97795	2.10529	2.20892	2.76727	0.000269795	-1.49007	down
gene3468	4	10	4	45	58	41	0.516627	1.06591	0.508255	4.80657	6.73045	4.35159	0.00012979	2.9809	up
gene3535	1210	1047	1615	792	345	638	29.0845	24.7618	38.0555	20.7752	8.4097	15.7703	0.00638962	-1.14552	down
gene3546	1915	1992	1972	802	290	1108	197.421	206.564	202.984	79.9894	26.6655	111.181	7.63299e-06	-1.43809	down
gene3567	22	36	39	159	160	139	0.945165	1.81182	2.03483	7.20344	7.71648	6.19681	8.17211e-06	2.22007	up
gene3596	5994	5226	4100	259	934	1164	277.5	242.9	190.678	12.0793	43.4927	54.0787	2.0668e-14	-2.71671	down
gene3597	6565	7270	7113	1573	2568	3026	355.077	394.978	386.765	85.5195	139.816	164.2	3.32507e-05	-1.5651	down
gene3609	622	588	515	2865	2893	1880	27.6384	26.4288	22.9425	129.234	129.691	85.0234	7.21354e-09	2.1279	up
gene3630	21	40	30	308	233	293	0.921074	1.77757	1.35578	13.2388	10.6018	12.4967	1.86925e-14	3.1762	up
gene3651	737	545	758	1881	1601	1134	19.4893	14.2447	19.6882	48.6129	41.2289	28.8484	0.0015939	1.15912	up
gene3666	169	144	127	388	565	293	8.102	7.00512	6.48917	18.6429	27.4379	14.1912	0.00622578	1.48407	up
gene3669	3	1	0	92	114	40	0.0578077	0.033231	0	1.73365	1.82864	0.773471	1.62585e-06	5.92604	up
gene37	4034	4550	4127	2123	104	1927	222.381	252.409	228.877	117.767	5.88444	106.672	7.89822e-05	-1.63535	down
gene3725	6	1	8	35	21	18	0.578954	0.0982463	0.756466	3.5295	2.10829	1.91088	0.00882957	2.28336	up
gene3730	1995	1760	1732	1035	423	1281	241.374	214.187	213.153	138.024	56.4932	151.191	0.00401723	-1.02219	down
gene3774	116	132	104	317	345	364	4.77068	5.02352	4.15327	12.201	13.3867	14.3754	1.95075e-05	1.52481	up
gene3777	51	72	45	1	7	15	1.68284	2.05962	1.34996	0.0465042	0.204949	0.482489	9.50137e-05	-2.88555	down
gene3788	158	197	227	627	681	457	5.09895	6.25862	7.19748	19.7463	21.3341	14.4563	4.94527e-07	1.58173	up
gene38	243	292	293	58	22	57	10.3503	12.3023	12.5693	2.49458	0.927709	2.43588	4.18205e-11	-2.61597	down
gene3846	2642	3234	2807	1445	1276	1390	82.8591	101.656	88.1886	45.6995	40.3597	43.0477	0.00193617	-1.09786	down
gene3853	4394	5124	3314	1013	645	1378	200.98	233.472	151.222	45.4255	29.5771	62.135	1.42613e-08	-2.09892	down
gene3868	11844	10803	9947	4917	5224	4617	1098.05	1018.95	928.915	461.676	502.856	429.636	0.00652648	-1.16156	down
gene3874	216	206	179	435	710	464	6.37372	6.08596	5.29977	12.8654	20.9826	13.7062	0.00142226	1.4032	up
gene3918	693	585	491	1228	1477	950	21.4274	18.1312	15.221	38.0536	45.7722	29.4047	0.00167322	1.02884	up
gene395	588	976	882	154	195	369	19.1386	30.4247	27.144	5.03125	5.86361	12.0406	9.26689e-05	-1.78692	down
gene3951	85	63	50	180	209	116	6.44169	4.83286	4.04221	14.1908	16.2797	9.00886	0.00486036	1.33275	up
gene3969	1	8	0	15	31	24	0.0384332	0.236238	0	0.372082	0.76097	0.63015	0.00100473	2.94006	up
gene4005	27	17	18	58	103	66	1.07171	0.805841	0.586314	2.02787	3.35247	2.59665	0.00458415	1.85547	up
gene401	45	39	77	221	219	162	0.598622	0.507995	0.877978	2.68067	3.01211	2.23387	1.8573e-05	1.8839	up
gene4024	58	73	30	180	190	100	0.437457	0.509528	0.209109	1.34724	1.44273	0.748818	0.00639045	1.52672	up
gene4042	96	84	49	201	230	159	1.76052	1.54885	0.902758	3.68237	4.22196	2.90784	0.0023072	1.34719	up
gene4043	116	83	36	385	530	208	3.24814	2.33767	1.01223	10.8001	14.881	5.84472	0.00663927	2.23918	up
gene4080	4005	3794	4022	1656	908	1973	773.644	759.558	799.971	334.864	166.454	375.26	7.72488e-05	-1.40112	down
gene4081	15512	17055	14844	1910	946	2079	2311.39	2572.7	2244.45	288.677	143.607	312.654	1.12531e-15	-3.28404	down
gene4129	11	5	13	45	36	48	0.656024	0.299619	0.642992	2.70071	2.17628	2.66625	0.00641407	2.13471	up
gene4131	2115	1777	1835	966	646	863	72.5632	58.9556	58.6551	32.891	21.7112	28.8629	0.000171739	-1.22967	down
gene4132	1021	1438	1556	343	74	253	67.506	95.7329	105.189	23.1008	4.99576	16.5615	1.01022e-10	-2.60483	down
gene4162	47	32	40	118	108	129	7.171	5.08112	6.34228	18.3385	16.8338	19.9767	0.0043708	1.55843	up
gene4176	319	374	216	1753	1847	844	9.73645	10.7672	6.52417	50.2244	53.4921	24.3833	0.000745641	2.27065	up
gene4185	260	250	409	117	60	149	18.8664	19.1767	29.3677	9.0497	4.58247	10.635	0.00348219	-1.51492	down
gene4208	8476	9769	14002	4826	3103	4030	242.953	280.664	402.455	138.712	89.2636	115.735	0.000687286	-1.45092	down
gene4216	65	53	62	226	250	154	6.02132	4.85022	4.40524	16.8416	17.5033	12.606	3.23576e-05	1.789	up
gene423	11	2	7	74	118	56	1.01091	0.261267	0.304628	3.79728	6.55744	3.12028	1.5919e-05	3.61601	up
gene4249	98	138	59	171	260	285	3.75842	5.32861	2.21568	6.67419	9.98146	10.9397	0.00662418	1.26118	up
gene4250	21	12	12	83	66	74	0.68245	0.547755	0.575496	2.48811	2.36948	2.41187	0.000534369	2.29054	up
gene4303	1303	1215	1284	673	242	794	54.4367	49.1287	52.6285	27.9819	9.81365	32.7984	0.000279709	-1.1737	down
gene4311	3197	3845	2546	1487	1020	1276	44.5089	53.1613	35.2664	20.4521	14.2666	17.5432	8.22377e-05	-1.36135	down
gene4314	22	29	16	147	225	103	0.653579	0.786341	0.494177	4.1009	6.72311	2.83029	0.000231647	2.80769	up
gene4318	4493	3821	3627	1371	605	1499	300.839	256.803	245.505	92.3938	40.6963	100.787	1.62615e-07	-1.80064	down
gene4320	259	289	274	115	111	129	11.1198	11.6961	10.1824	4.61138	4.74105	4.85675	0.00135461	-1.23014	down
gene4352	2134	2176	2767	1236	692	887	49.9873	51.3001	64.9575	29.3508	16.4391	20.819	4.77904e-05	-1.35007	down
gene4353	2411	2772	3766	1012	754	1342	68.4373	77.3198	109.019	28.8839	19.4592	36.9206	6.72e-05	-1.54503	down
gene4355	150	174	89	731	455	402	5.31309	6.12142	3.20747	25.9569	16.1896	14.1984	0.000753475	1.92296	up
gene4378	74	89	91	181	220	195	1.08484	1.4051	1.45478	3.2036	3.37874	2.83275	0.0060977	1.21202	up
gene4379	228	223	198	516	545	425	4.69221	4.53069	4.11907	10.825	11.1652	8.70753	0.000360084	1.17657	up
gene4415	786	678	928	277	111	340	22.2284	18.6898	26.6069	8.50305	3.03219	9.83518	1.06426e-07	-1.73611	down
gene4416	721	681	847	289	80	369	23.8883	22.3338	28.256	10.1919	2.56612	11.7983	2.30082e-06	-1.62789	down
gene4426	3470	2158	2439	722	922	1064	194.532	121.512	137.46	40.7277	52.0578	59.8696	7.68395e-05	-1.59236	down
gene4430	1680	1390	1774	815	643	899	85.4311	70.8002	90.3387	41.6601	32.8497	45.8243	0.00131665	-1.05818	down
gene4456	113	151	127	268	289	247	2.10666	3.34214	2.49176	5.11651	5.76133	4.66797	0.00980844	1.02118	up
gene4466	10923	8777	10038	4506	3064	4201	569.389	459.506	525.935	236.065	160.74	219.685	0.000875133	-1.35631	down
gene449	243	226	187	463	655	581	4.34772	4.06857	3.34686	8.29641	11.6392	10.4479	2.09526e-05	1.35513	up
gene45	268	238	236	101	86	160	29.2515	26.192	26.0182	11.1348	9.54185	17.5458	0.00555291	-1.11512	down
gene4500	256	416	352	154	135	153	10.1564	17.2517	14.0352	6.1407	5.41405	6.10523	0.000595063	-1.23154	down
gene451	989	917	728	323	336	286	51.749	48.2562	38.9244	14.7491	16.5067	13.3621	8.65102e-07	-1.49737	down
gene4528	405	516	456	971	1145	808	29.2088	39.2669	35.013	67.1605	75.7365	62.1906	0.00076884	1.06779	up
gene4534	19	15	14	160	165	149	3.35029	2.98475	2.67175	31.4306	32.3492	28.4572	2.42154e-10	3.28544	up
gene4536	50	26	25	196	221	172	0.539029	0.273752	0.238942	1.93325	2.13552	1.69228	3.18518e-08	2.52628	up
gene4593	14	15	32	117	130	74	0.468189	0.480229	0.962028	3.50695	3.8131	2.10283	3.9185e-05	2.37691	up
gene4595	2	3	2	16	11	17	0.0540743	0.140352	0.134144	0.476756	0.529946	0.712583	0.00450226	2.63231	up
gene4606	194	303	278	139	103	130	1.06916	1.67221	1.5327	0.768268	0.569377	0.719576	0.00657425	-1.07866	down
gene4633	8	7	10	51	38	34	0.581602	0.576631	0.732915	3.51177	2.59572	2.2959	0.00409871	2.27926	up
gene4638	1262	931	1093	553	479	552	429.358	325.575	384.567	194.226	169.744	191.934	0.000783465	-1.07141	down
gene4640	58	68	107	335	371	233	2.72606	2.86373	5.66583	13.5194	15.4873	10.1814	4.94527e-07	1.992	up
gene4650	21	13	13	0	0	3	2.78549	1.77249	1.94095	0.133443	0.0358142	0.536234	8.44875e-05	-3.98672	down
gene4701	29	54	19	99	151	138	1.26855	2.28489	0.82695	4.19323	6.42858	5.85766	0.000287551	1.90909	up
gene4704	21043	17147	15311	7325	7010	8547	1083.06	866.112	797.056	372.222	342.881	438.683	0.00554615	-1.24379	down
gene4708	45	40	77	18	2	18	2.4618	2.10091	4.17561	0.969964	0.160422	0.747787	0.00485358	-2.11323	down
gene4709	778	982	992	429	375	517	10.0637	12.5503	12.8064	5.49673	4.85524	6.74339	0.000657222	-1.07797	down
gene4727	39	54	26	11	5	2	0.941561	1.29644	0.631825	0.282523	0.139178	0.0657571	0.000638187	-2.74643	down
gene473	12819	14526	16440	5772	2209	6442	348.008	399.572	446.721	160.053	62.0533	176.396	0.000108582	-1.62238	down
gene4757	329	256	299	729	877	855	19.4643	17.2596	17.6584	41.0627	58.4409	51.3989	1.79257e-06	1.45912	up
gene4760	1293	2026	1665	897	747	778	35.6764	55.3068	43.4733	29.946	25.0319	23.4798	0.00132946	-1.06068	down
gene4764	3664	3307	3324	638	486	1279	210.288	189.87	189.401	34.9213	27.153	71.291	1.58207e-10	-2.11772	down
gene4807	23	17	12	236	220	139	1.66918	1.32813	0.810176	16.4987	16.4155	11.8893	1.30534e-11	3.49775	up
gene4826	932	698	746	330	280	310	55.403	41.8628	47.8628	19.811	17.3278	18.7247	6.45652e-06	-1.38754	down
gene4831	3	3	2	18	24	10	0.150365	0.155825	0.147375	0.838674	0.856286	0.39333	0.00348219	2.68239	up
gene4832	329	342	393	122	78	122	4.41896	4.6092	5.29692	1.64263	1.05392	1.64491	7.68623e-07	-1.74396	down
gene4841	993	2288	1273	182	51	248	19.0858	44.6034	24.4383	3.53011	0.977416	4.93078	0.000401665	-3.26409	down
gene4842	148	161	186	32	13	44	4.21357	4.61008	5.33338	0.909437	0.388508	1.26594	2.99571e-07	-2.49553	down
gene485	32	45	31	186	151	194	3.33519	6.57725	4.10576	24.4958	20.2205	23.485	1.27267e-06	2.27827	up
gene4859	7	1	3	41	32	47	0.681189	0.116984	0.334662	3.88178	3.01622	4.41598	4.12357e-05	3.43013	up
gene486	29	40	36	193	107	144	1.36296	1.82704	1.73799	9.59063	4.94956	6.92005	3.90908e-05	2.05985	up
gene4863	43	44	36	149	170	104	0.900001	0.888483	0.753497	3.0008	3.50035	2.19256	0.000500461	1.76353	up
gene4893	5109	3620	4789	1932	795	2272	426.121	303.989	402.657	162.417	67.0392	190.486	5.09495e-05	-1.45486	down
gene4897	6	1	1	18	35	47	0.186091	0.0381562	0.0363496	0.549555	1.08113	1.44081	0.000379821	3.62866	up
gene4899	51	25	14	186	317	168	12.5197	6.21951	3.56706	46.0618	78.7684	41.1762	6.88847e-05	2.88188	up
gene4901	44	49	22	126	124	133	1.79717	1.99768	0.927297	5.1029	5.01006	5.36783	0.00115598	1.717	up
gene4907	55	37	36	113	127	139	1.16777	0.797535	0.759664	2.3918	2.6821	2.99777	0.00368255	1.54816	up
gene4911	14	22	7	108	95	99	0.335375	0.652009	0.201171	2.94142	2.42736	2.76173	3.88791e-06	2.79273	up
gene4913	301	274	380	173	65	200	14.9533	14.0289	19.966	9.35369	3.50061	10.4403	0.00573018	-1.14468	down
gene4915	3627	4175	3717	1613	1170	1942	554.255	665.649	580.955	247.887	185.153	297.65	0.00025713	-1.30496	down
gene4924	594	599	587	318	262	256	53.9031	55.4379	55.1641	27.6653	21.2631	21.5502	0.000549632	-1.10948	down
gene4932	155	123	139	435	398	345	2.98978	2.37657	2.81102	8.34134	7.60639	6.61677	1.68727e-05	1.47951	up
gene4960	0	2	0	77	69	64	0	0.290242	0	10.6372	10.5293	8.83356	4.16007e-12	6.69242	up
gene5	7	10	8	88	71	65	0.359558	0.486465	0.472952	5.66161	3.7331	3.30507	5.21843e-06	3.14388	up
gene5007	752	942	852	369	170	516	49.8808	62.5165	56.6302	24.0433	11.4487	33.6992	0.000114193	-1.29093	down
gene5017	171	122	104	287	369	321	9.33378	7.55067	5.61256	16.0519	19.2716	18.3174	0.000433416	1.28154	up
gene5026	4	0	0	34	12	36	0.198698	0	0	1.084	0.403769	1.15056	0.000498233	4.34068	up
gene5076	264	284	201	1030	1356	736	9.11172	9.9156	6.94752	35.7788	47.0402	25.5056	5.60534e-05	2.04128	up
gene510	3115	4681	3654	2636	1750	1307	137.5	207.279	162.46	115.381	77.9207	57.137	0.009049	-1.02838	down
gene5106	21	21	21	1	3	9	0.798219	0.869225	0.826075	0.0782895	0.143322	0.394577	0.00972307	-2.29395	down
gene512	101	123	57	547	640	410	2.35021	2.87794	1.34271	12.722	14.8923	9.52214	1.44586e-10	2.48818	up
gene5142	3	2	2	22	20	13	0.0984219	0.0672443	0.0797516	0.606009	0.553612	0.359224	0.00132984	2.95543	up
gene5147	34974	37604	34024	5038	6551	9127	1574.35	1709.34	1538.38	227.741	297.361	411.985	6.46646e-08	-2.38151	down
gene5178	129	121	103	29	16	56	4.64385	4.40102	4.6392	1.29982	0.825773	2.31648	0.000798702	-1.82441	down
gene5181	329	302	292	740	752	587	2.77584	2.55948	2.43744	5.87196	6.0535	4.79537	0.000256685	1.15288	up
gene5195	16	54	12	270	1085	588	1.28008	4.35849	0.966365	21.7126	87.2076	47.1042	0.00277057	4.54929	up
gene5204	4225	6575	4247	1577	1731	1557	483.665	724.966	484.312	179.53	191.899	179.393	9.52214e-05	-1.6479	down
gene5242	60	115	79	13	15	17	1.67588	2.81756	2.40938	0.376676	0.320663	0.528583	7.05e-05	-2.51581	down
gene5250	32	16	21	94	151	92	2.61219	1.34419	1.77449	9.01419	13.5335	9.08099	5.76401e-05	2.27119	up
gene5260	5359	5062	4922	2500	1977	2372	1186.1	1140.98	1113.45	564.926	449.443	532.244	0.00177857	-1.18271	down
gene5265	492	678	576	290	275	276	11.9128	16.0565	13.4653	7.13732	6.66797	6.61481	0.000906213	-1.07301	down
gene527	72	102	69	215	162	185	1.5708	2.17294	1.48328	4.64602	3.55228	3.93515	0.00879446	1.18995	up
gene5270	2236	2407	2576	914	840	1451	64.3343	68.6906	74.3663	26.3967	23.9961	41.0594	0.000445031	-1.19022	down
gene5279	1330	1499	1788	508	408	817	8.83597	9.96861	11.9491	3.42088	2.8366	5.43822	5.10011e-06	-1.4327	down
gene5286	4034	3487	3823	2153	1652	1924	120.076	101.928	110.23	63.2879	48.1608	55.7818	0.00736999	-1.00469	down
gene5298	3	4	8	59	56	33	0.323332	0.183352	0.655627	3.98978	3.92242	2.1063	3.06945e-05	3.2832	up
gene5321	80	55	78	397	344	327	6.57606	4.58309	6.45517	32.756	28.4293	26.9245	1.17689e-10	2.30727	up
gene5323	2509	2021	2576	424	877	890	257.467	210.183	264.93	44.1078	90.7633	90.0683	9.5499e-08	-1.71445	down
gene533	4	3	6	55	30	22	0.113989	0.0875942	0.133585	1.25976	0.693746	0.48941	0.00334283	3.02073	up
gene5342	131	149	116	758	649	529	3.55394	4.055	3.17536	20.5567	17.6558	14.3503	3.54797e-13	2.27025	up
gene5344	6	6	4	40	18	23	0.187925	0.226096	0.172326	1.41578	0.590506	0.808501	0.00690614	2.31936	up
gene5345	4	2	3	38	31	46	0.197249	0.203084	0.126819	1.51869	1.32598	2.34413	2.00669e-05	3.65728	up
gene5347	4	7	8	33	35	24	0.215548	0.364702	0.486203	1.52435	1.82766	1.27137	0.00728018	2.25642	up
gene5357	943	894	773	391	325	298	250.842	242.689	211.179	106.795	89.0283	80.378	6.67938e-06	-1.38307	down
gene5370	19	15	7	160	185	138	0.224477	0.169653	0.0946688	1.84136	2.2836	1.59328	1.7043e-11	3.54037	up
gene5376	3396	4305	3711	1323	674	2177	185.242	235.53	202.911	73.0925	37.5066	120.058	2.63257e-05	-1.47073	down
gene5394	4505	4259	3890	2069	1049	2506	689.72	660.371	604.656	321.353	163.601	387.318	0.00121912	-1.18956	down
gene5409	0	0	0	27	69	148	0	0	0	1.10873	2.59395	5.33231	0.000456263	Inf	up
gene5413	654	879	819	405	303	402	56.8203	64.5371	60.7206	34.1739	22.5599	30.0997	0.000464005	-1.10289	down
gene5415	1588	1686	1924	1131	538	884	40.985	45.1779	52.3723	30.3439	14.5729	24.2707	0.00171371	-1.04606	down
gene5422	82	102	33	2	12	8	2.85493	3.53974	1.16575	0.0945113	0.432448	0.285868	0.00179562	-3.31786	down
gene5439	0	0	0	41	68	39	0	0	0	1.78785	2.91714	1.68457	2.35988e-11	Inf	up
gene544	291	240	183	845	1239	539	7.94395	5.77763	4.16745	24.8374	37.6594	15.6403	0.00885041	1.85964	up
gene5440	6	8	1	45	30	23	0.285857	0.400665	0.055911	2.04619	1.40379	1.03987	0.00132556	2.68778	up
gene5479	21878	17758	21409	4917	6306	8502	1096.99	859.24	1073.57	240.409	293.691	420.299	0.000140152	-1.64771	down
gene5488	0	2	0	55	81	41	0	0.157644	0	3.46724	5.10115	2.57655	2.30474e-10	6.4469	up
gene5489	11	11	12	129	119	128	0.406195	0.370541	0.441068	3.84283	4.31863	3.79879	2.31535e-09	3.44826	up
gene5527	2157	2049	2548	575	544	859	142.516	135.972	169.638	38.2614	36.2652	57.0555	1.8682e-08	-1.79032	down
gene5547	254	267	263	701	449	477	7.49972	7.26862	5.71327	17.9182	11.2177	12.3182	0.00371	1.03346	up
gene5569	18919	17959	15469	6393	8350	7034	2154.72	2064.77	1781.52	735.979	964.115	806.755	0.00400613	-1.28331	down
gene5579	2449	1708	2784	130	9	127	59.2707	41.4201	71.0056	3.27278	0.239547	3.10058	6.37359e-22	-4.72687	down
gene562	107	98	119	361	216	227	3.3305	2.71942	3.67906	10.9508	6.55651	6.72234	0.00455648	1.2913	up
gene5629	2	5	4	22	40	18	0.06482	0.13286	0.158963	0.598584	1.28311	0.605387	0.00262455	2.84427	up
gene5630	756	521	372	1495	1954	1050	57.78	37.3469	25.9065	104.619	137.046	83.0726	0.00598067	1.4304	up
gene567	293	332	257	806	575	581	6.45313	7.31905	5.65606	17.678	12.6585	12.7599	0.000351129	1.13385	up
gene5698	3068	3163	3337	1174	1261	1769	145.686	149.042	157.121	55.4011	59.158	83.8137	0.000623583	-1.20491	down
gene5713	2667	2585	2661	1247	711	1223	56.8109	51.811	56.3805	28.5366	17.5877	29.1396	7.763e-05	-1.33444	down
gene5714	1137	1051	1120	513	188	480	47.6068	44.1251	47.0549	21.5569	7.8742	20.1431	8.499e-07	-1.50628	down
gene5717	24	22	25	188	120	188	0.450635	0.390024	0.449415	3.84132	2.06735	4.31338	1.92619e-08	2.785	up
gene5733	4023	3868	3501	1604	1556	1522	1510.11	1498.26	1368.98	624.624	611.462	584.968	0.0002602	-1.30152	down
gene5752	623	555	509	1907	2076	1711	35.3465	30.9903	29.6388	108.923	118.623	98.7612	2.76476e-08	1.73661	up
gene5762	7344	7574	5573	22297	21302	23745	1172.7	1207.27	1016.65	3680.83	3401.92	3617.07	9.40912e-05	1.69783	up
gene577	2303	1615	2363	1031	731	953	202.744	143.173	209.265	91.3586	65.2696	84.2957	0.000206052	-1.22913	down
gene5773	10180	11274	16171	5660	1551	4621	475.971	529.172	759.069	265.651	72.9824	216.567	0.000509855	-1.69008	down
gene5774	6	7	4	87	55	186	0.113616	0.139632	0.0886444	1.52877	0.982971	3.2513	0.00447652	4.25101	up
gene5780	263	216	165	416	504	440	6.33123	5.39796	4.14699	10.1632	12.2351	11.0127	0.00178749	1.06051	up
gene579	406	344	434	150	123	186	40.5701	31.2972	39.6999	15.1237	13.0422	21.3428	5.26073e-05	-1.38593	down
gene5795	42159	57334	38879	16041	15332	21328	3532.42	4836.94	3284.4	1354.58	1297.48	1796.13	0.0036098	-1.41161	down
gene5807	11623	5152	9432	2243	2009	3056	1178.15	526.596	965.615	229.544	206.151	311.723	0.00409871	-1.86042	down
gene5812	7791	6967	7431	3007	1064	3205	869.331	790.854	818.7	334.592	125.948	343.634	1.71243e-05	-1.62881	down
gene5813	3112	3188	2402	1010	220	955	253.154	261.147	197.034	82.8592	18.141	78.0738	1.45605e-09	-2.01463	down
gene5832	33	32	8	92	165	82	0.822965	0.804199	0.208885	2.29113	4.20645	2.0403	0.00486763	2.19817	up
gene5842	237	189	311	139	95	124	25.6706	21.4458	35.3322	16.0019	12.0815	13.0604	0.00891073	-1.06106	down
gene5856	880	817	853	278	301	427	16.9387	15.7046	16.3901	5.31219	5.75196	8.13453	9.50062e-06	-1.36018	down
gene5876	249	283	351	175	112	134	62.2693	73.6875	90.8905	45.9307	27.5187	35.095	0.00418255	-1.08847	down
gene5895	1	1	2	11	22	17	0.0589173	0.0604893	0.11527	0.56691	1.07786	0.835025	0.000207858	3.62651	up
gene5896	103	112	112	232	263	246	2.87839	3.12589	3.11161	6.45689	7.32016	7.25067	0.00408176	1.16169	up
gene5897	106	65	50	261	242	176	3.95248	2.45148	1.99318	9.75084	9.05143	6.57284	0.000113568	1.60106	up
gene5902	38	16	25	5	7	5	2.16955	0.93477	1.43912	0.311095	0.427279	0.313431	0.00942111	-2.23338	down
gene5909	3	5	6	41	27	29	1.1247	1.57258	1.88091	13.0759	8.64569	9.09006	0.000986253	2.77233	up
gene5910	226	154	218	484	417	352	7.92835	5.40318	6.90817	16.2028	13.8911	11.8486	0.00248596	1.04841	up
gene5913	8524	8647	9475	4410	1946	4423	271.304	270.117	299.555	139.318	60.3713	139.109	0.000984984	-1.32582	down
gene5948	4	2	4	24	14	28	0.123822	0.0781031	0.120868	0.535882	0.334739	0.617986	0.00246948	2.70348	up
gene5963	24	15	39	132	72	124	1.04509	0.507158	1.53365	4.41783	2.47739	4.18126	0.000286538	2.05253	up
gene5972	168	172	110	561	490	514	5.11435	5.65881	4.22278	19.624	15.6209	18.9768	2.90296e-08	1.77923	up
gene6	3	5	1	27	32	18	0.198936	0.179555	0.0427669	0.970244	1.15566	0.731031	0.000526381	3.07796	up
gene6009	4	12	7	134	89	221	0.196457	0.503546	0.288086	5.33998	3.55935	8.82367	2.83212e-05	4.25068	up
gene6038	4268	4095	4288	1970	2156	1947	145.737	133.319	144.175	62.3053	64.8162	63.0727	0.00414026	-1.07723	down
gene6042	1306	1270	1218	3232	3019	2522	64.2596	62.7418	60.2629	159.753	149.422	124.511	0.000624052	1.19048	up
gene6051	25	20	20	125	100	128	0.734599	0.622384	0.598532	3.53113	2.80229	3.70196	1.39688e-05	2.42231	up
gene6052	97	91	101	325	260	243	3.34948	3.1307	3.47977	11.1845	8.93577	8.35905	8.85292e-05	1.49935	up
gene6060	371	355	438	227	159	140	25.1996	24.3897	30.0917	15.7423	10.9296	9.5666	0.000813382	-1.16559	down
gene6083	380	455	420	237	123	215	10.7235	14.7628	11.863	6.40419	3.45949	6.17616	0.000813382	-1.14618	down
gene6086	9	16	6	81	93	50	0.422313	0.784594	0.258066	3.76908	4.00352	2.16501	2.73909e-05	2.83408	up
gene6092	97	118	57	273	298	322	3.55534	4.33926	2.11108	9.98547	10.9033	11.7464	5.78227e-06	1.69647	up
gene6093	1509	1189	1200	351	623	923	33.3193	22.8778	24.1329	4.24411	8.65232	18.4455	0.00422823	-1.05623	down
gene6105	3	2	3	33	36	22	0.103859	0.0709719	0.101414	0.946465	1.02982	0.619107	8.43328e-05	3.48955	up
gene6109	85	54	37	309	355	184	2.06908	1.30399	0.89574	7.51703	8.71932	4.48436	7.5691e-05	2.25066	up
gene6113	314	127	120	459	419	440	11.1897	4.56365	4.3049	16.4174	14.9946	15.7309	0.00115115	1.21455	up
gene6114	8	7	15	128	142	107	0.0980661	0.0860417	0.175516	1.48748	1.60342	1.20822	4.63306e-10	3.63298	up
gene613	157	74	50	395	393	217	3.63579	1.61449	1.17967	9.90101	10.0996	5.66165	0.00178749	1.82075	up
gene6151	6169	4882	3871	2058	2645	2422	219.042	173.884	137.973	73.2828	94.3536	86.2296	0.00466653	-1.08426	down
gene6165	22	16	8	69	90	66	0.675153	0.499909	0.256437	2.10678	2.73944	2.01259	0.000566771	2.27265	up
gene6187	17	11	16	117	126	80	0.155072	0.101544	0.18248	1.09473	1.13033	0.724437	1.3183e-06	2.85774	up
gene6234	119	180	162	88	38	63	1.66172	2.08765	2.25998	1.18065	0.441921	0.836353	0.00768742	-1.30726	down
gene624	352	532	419	199	182	253	11.4825	17.2126	15.1776	6.98231	6.28543	9.20411	0.00195391	-1.05847	down
gene6282	3453	3469	3013	1622	1445	1379	486.219	494.207	430.198	231.463	206.916	195.847	0.000921237	-1.17897	down
gene6291	1292	1025	797	321	76	196	41.8055	33.2201	25.8337	10.5104	2.48604	6.39052	8.87112e-08	-2.41377	down
gene6301	180	150	120	26	29	46	25.6119	22.2237	14.6859	3.44448	3.29541	6.60323	1.2461e-05	-2.1736	down
gene6323	1180	1197	760	3373	3868	2268	44.3193	44.7187	29.0922	127.819	145.256	85.4484	0.000155759	1.5815	up
gene6328	18	29	13	68	60	84	0.60095	0.959097	0.397104	2.27878	1.94308	2.71315	0.00717813	1.80172	up
gene6333	923	885	773	450	395	435	526.306	529.009	466.347	270.766	241.758	256.707	0.00120531	-1.03067	down
gene6391	158	166	181	371	437	316	3.94812	3.93763	2.51743	6.65573	6.74822	6.38753	0.00129154	1.13585	up
gene64	3	3	1	28	26	13	0.0664908	0.0680986	0.0216206	0.507198	0.478918	0.247571	0.000399666	3.23981	up
gene6425	713	581	762	407	150	253	27.0463	22.1196	29.0008	15.496	5.7426	9.61074	4.4462e-05	-1.36451	down
gene6443	100	122	95	288	275	210	2.06125	2.58492	1.91638	6.10321	6.09615	4.519	0.00131406	1.26691	up
gene6467	32	41	24	0	2	8	0.820709	1.06752	0.616304	0.0233183	0.0640028	0.211654	0.000129651	-3.29485	down
gene648	1474	1777	1440	202	279	342	42.1345	50.7909	40.8231	5.56168	7.84534	9.76498	1.14156e-16	-2.52904	down
gene6483	270	275	250	111	79	94	11.2027	11.4688	10.4055	4.6239	3.29193	3.93793	9.98802e-05	-1.5045	down
gene6497	3437	2765	2944	1219	944	1234	467.088	380.53	409.148	170.249	130.654	167.965	2.07707e-05	-1.44781	down
gene6512	2167	2078	1676	743	796	646	824.57	816.193	662.524	293.354	317.434	251.893	5.78227e-06	-1.45669	down
gene6547	180	117	69	564	384	294	7.69572	4.16157	3.14422	25.637	19.7231	15.9011	0.00319799	1.74362	up
gene6596	256	196	168	74	60	68	517.073	461.523	403.872	179.984	155.796	153.361	0.000135802	-1.63669	down
gene6598	98	108	108	248	260	221	4.49906	5.14867	5.34827	11.9004	12.2471	10.6023	0.00324123	1.19643	up
gene6623	143	177	191	370	375	329	1.95514	2.38485	2.4836	4.99225	5.09377	4.42945	0.00356776	1.05267	up
gene6624	150	117	109	400	456	430	3.34244	2.76425	2.43305	8.88207	10.1432	9.82876	1.75191e-07	1.75601	up
gene6629	1485	1577	885	449	548	662	41.1685	43.9139	24.8141	12.4799	15.2914	18.4663	0.00465247	-1.2686	down
gene6642	133	142	118	350	291	281	2.2689	1.99739	1.6271	5.15198	4.37702	4.28043	0.00112548	1.21104	up
gene6643	1385	1230	1692	825	465	613	19.7839	17.4225	24.0743	11.7282	6.77875	8.87246	0.000172248	-1.19831	down
gene6645	183	158	131	374	375	284	1.57703	1.36312	1.13198	3.23015	3.23434	2.45067	0.00216575	1.11144	up
gene6666	3139	3459	3211	635	306	942	113.398	127.592	110.67	21.3224	11.0947	32.1034	3.54797e-13	-2.40076	down
gene667	1114	1205	1242	512	288	578	20.9689	22.3528	22.6768	9.35972	6.04526	10.4737	7.20295e-06	-1.38943	down
gene6671	221	326	272	45	30	60	8.30246	12.3431	10.0142	1.69166	1.08786	2.08518	4.58092e-11	-2.62056	down
gene6682	6941	5983	5565	3329	2674	2650	421.863	365.441	340.28	203.464	163.72	161.692	0.00466252	-1.11443	down
gene6732	21	13	9	119	138	82	0.589256	0.261554	0.249637	3.22086	3.78252	2.27184	4.0603e-07	2.96113	up
gene6756	388	355	390	175	138	220	27.7416	24.2948	27.5113	12.6589	9.43793	16.0324	0.00166941	-1.10688	down
gene6759	1208	1251	185	3188	3763	2066	18.5522	19.0343	2.96569	49.9542	58.9016	32.9424	0.00276066	1.75169	up
gene6783	254	258	198	483	431	539	8.08035	8.20465	6.32206	15.3663	13.7427	17.1313	0.00260207	1.01431	up
gene6805	4482	4567	4589	2763	1911	2173	87.5594	89.3367	89.7343	53.9329	37.4047	42.5432	0.00851904	-1.01364	down
gene6814	2481	2593	2436	1309	841	1206	60.442	64.8263	70.95	45.5819	17.4435	39.489	0.000544268	-1.18168	down
gene6820	1948	2675	2522	1129	945	1063	23.6562	32.4177	30.1221	13.3737	11.5259	13.2671	0.000360084	-1.20695	down
gene6823	0	11	0	20	15	21	0	0.147949	0	0.312659	0.19333	0.31961	0.0097998	2.32586	up
gene6828	1803	2092	2024	543	365	660	79.0799	91.0763	88.866	22.3584	13.2635	27.3849	4.67336e-10	-1.93589	down
gene6839	13608	13532	8410	2601	3529	6019	1271.77	1263.11	788.735	248.297	331.829	552.276	0.000538182	-1.56685	down
gene6888	4252	3249	3585	1873	1718	1896	245.009	186.138	202.964	102.452	96.2942	111.027	0.00539617	-1.03321	down
gene693	2505	4059	3678	1658	996	1704	211.675	344.191	308.582	138.247	84.6994	147.544	0.0012828	-1.25286	down
gene6952	858	685	605	1813	1763	1346	32.9354	26.388	23.3328	69.8132	67.9739	51.767	0.000269795	1.17771	up
gene6957	1229	1787	1635	611	225	699	28.9638	42.3423	38.8093	14.5089	5.33935	16.6584	1.76199e-05	-1.61987	down
gene6993	19	16	25	0	3	8	0.28548	0.25334	0.344262	0	0.0513888	0.127512	0.00576432	-2.46364	down
gene700	58	83	48	226	359	182	0.663385	0.95358	0.550401	2.58246	4.10471	2.08033	0.00185166	2.00283	up
gene702	1	0	1	62	39	27	0.0724472	0	0.0709542	3.56173	2.22147	1.57083	4.91885e-07	5.98136	up
gene7023	1	5	3	27	38	23	0.0655829	0.269542	0.312635	1.33521	2.05584	1.1838	0.000201201	3.27016	up
gene7026	961	1239	1292	583	475	512	43.8117	65.5909	66.6186	32.9893	23.6991	22.9887	0.000203442	-1.17272	down
gene704	181	130	95	364	449	278	10.2296	7.36411	5.38298	20.6216	25.4434	15.7383	0.00044011	1.4083	up
gene707	4	7	3	120	281	212	0.0819289	0.125856	0.0599309	1.96554	4.4809	3.47763	1.15034e-08	5.43491	up
gene7073	3734	3001	4116	1070	600	1235	87.2374	60.0236	92.5683	25.1282	12.591	26.1359	1.22605e-08	-1.92067	down
gene7077	3	0	12	37	43	33	0.136989	0	0.500994	1.52808	1.78225	1.32055	0.000421164	2.89512	up
gene7080	58	37	22	157	109	165	4.61231	2.77639	1.73618	12.7024	7.84994	12.0195	0.000219828	1.86252	up
gene7082	471	446	401	1245	1016	805	12.8403	12.1935	10.9181	34.0135	27.7945	21.9719	0.000121442	1.19881	up
gene7109	1202	1130	1349	456	707	590	26.8981	25.2302	30.1252	10.19	15.853	13.3949	0.000666056	-1.08796	down
gene7118	1505	1219	1483	502	481	778	69.1041	56.0071	68.1676	23.1232	22.0554	35.7881	5.28258e-05	-1.2748	down
gene7125	98	54	96	4092	1556	1368	3.47212	1.92134	3.39269	145.826	55.2256	48.5793	0.00195391	4.80145	up
gene7130	1297	1190	1117	458	440	484	859.58	833.718	791.58	323.581	316.262	334.583	5.90799e-06	-1.40147	down
gene7136	5643	4590	4006	1615	596	1470	342.028	263.349	239.073	96.0341	33.8916	90.64	1.58412e-08	-1.97183	down
gene7151	828	946	953	2048	2597	1903	21.5471	24.9868	24.5279	53.5031	68.8095	49.7412	0.000172248	1.2454	up
gene7153	6738	8786	6429	3300	3020	3990	501.429	666.73	479.477	251.64	232.214	302.488	0.00612357	-1.10941	down
gene7160	2076	2222	1763	988	988	935	287.414	311.107	247.377	138.527	139.074	130.591	0.0014005	-1.07678	down
gene7214	361	456	446	225	150	243	9.6009	12.1653	11.9096	6.00177	4.01127	6.49189	0.00231996	-1.05083	down
gene7232	54	61	51	12	11	20	2.75755	3.04673	2.58224	0.691142	0.588202	0.985299	0.0066669	-1.96752	down
gene7243	10477	10545	11759	4924	3298	4735	292.621	295.198	329.31	137.881	92.4342	132.482	0.00103407	-1.35863	down
gene7258	72	84	83	7	11	15	1.79405	2.00321	1.90152	0.16802	0.269013	0.355052	1.2697e-05	-2.87433	down
gene7322	97	142	74	753	853	564	6.7777	7.58959	5.43625	45.2213	55.6466	37.1761	4.90557e-14	2.77461	up
gene7340	272	376	516	134	80	196	4.14782	5.67492	7.93021	2.08986	1.25062	2.99904	0.0068172	-1.52511	down
gene7354	660	704	568	289	352	296	197.926	217.626	173.052	87.5809	109.159	89.2369	0.000898405	-1.06227	down
gene7383	189	283	291	93	107	133	8.19681	12.3163	12.6787	4.08307	4.68078	5.79371	0.00212636	-1.21489	down
gene7385	31639	17982	20227	8133	1784	6183	7836.37	4545.84	5133.53	2061.77	455.266	1554.57	0.000263628	-2.13774	down
gene7393	923	882	1475	284	379	506	13.2715	12.7411	21.1668	4.12319	5.81362	7.32347	0.00280455	-1.50647	down
gene7404	93	150	108	312	351	289	1.46619	1.49812	1.07749	8.32511	8.60442	5.85813	9.96528e-05	1.42055	up
gene7412	9552	7933	10659	2498	1796	3422	326.64	268.006	357.811	83.5651	61.7292	107.517	9.8247e-07	-1.88588	down
gene7428	2566	2174	2143	961	1094	1283	288.147	244.832	239.178	103.925	121.88	143.88	0.00204416	-1.06219	down
gene7439	723	1034	814	486	236	499	7.35123	10.2187	7.6296	4.62518	2.0116	4.81857	0.00264964	-1.09456	down
gene7488	9727	7078	10159	28954	24763	27914	344.783	226.129	332.456	916.089	782.878	936.125	0.000406633	1.57934	up
gene7490	1	0	0	10	20	34	0.0940294	0	0	0.837459	1.59834	2.67018	0.000814487	5.9861	up
gene7493	304	283	254	987	960	830	12.5048	11.4689	11.3135	40.0764	41.6273	32.5659	1.57917e-08	1.70466	up
gene7506	38	3	16	300	520	112	16.8078	1.72527	7.72136	137.431	240.409	50.539	0.00988346	4.01585	up
gene7544	7961	8424	5288	1395	3684	2437	277.059	277.677	177.735	50.9471	108.867	86.4613	0.000392561	-1.54451	down
gene7550	2727	3194	2963	1465	534	1543	141.713	167.542	154.693	76.4688	28.106	80.3549	8.47429e-05	-1.34709	down
gene7559	1150	1208	1176	456	428	606	43.0397	49.4313	44.9638	18.613	13.3597	21.7236	5.16768e-05	-1.26474	down
gene7567	17	7	7	96	90	41	0.273811	0.120111	0.114398	1.58532	1.6859	0.816726	0.000373352	2.85437	up
gene7592	4	8	2	44	59	31	0.440995	0.795037	0.2166	4.01439	5.3306	2.80343	5.76401e-05	3.23992	up
gene7596	23	20	8	312	234	180	1.05376	0.907533	0.40087	14.2438	10.4408	8.03277	5.53376e-12	3.81221	up
gene7609	4924	4862	5921	2619	1492	2795	122.14	110.051	137.824	59.5497	34.146	61.4747	0.00142827	-1.20517	down
gene762	68212	61670	74208	18074	12812	27537	4193.18	3812.51	4589.58	1131.5	798.337	1700.9	0.000167839	-1.8236	down
gene763	5020	5602	6790	2018	897	2899	140.633	157.258	190.668	56.6587	25.2259	81.4085	1.25408e-05	-1.60235	down
gene7688	1877	2121	1856	758	455	1145	86.7917	98.4292	86.1864	35.2721	21.151	53.0991	4.0751e-05	-1.33128	down
gene7782	207	247	218	773	525	653	7.6913	9.32042	8.15148	29.4125	19.9625	24.4967	9.8247e-07	1.51798	up
gene7799	159	217	161	91	61	86	7.62338	10.3313	7.91703	4.49484	3.06465	4.25245	0.00967137	-1.19375	down
gene7800	390	513	244	80	37	73	21.8944	24.9747	13.4295	4.01505	1.74638	3.99527	7.26777e-05	-2.61414	down
gene7801	183	174	128	334	410	277	9.21071	8.54195	6.66681	18.7768	22.326	15.1928	0.00398909	1.05577	up
gene786	117	110	99	360	603	416	1.97446	1.59539	1.47937	4.85832	9.34361	6.06829	1.06491e-05	2.06322	up
gene7861	29	22	24	101	51	109	0.911963	0.701252	0.742282	3.1173	1.59328	3.3699	0.00409871	1.77956	up
gene7903	37	17	14	146	141	95	2.32143	1.1136	0.909785	9.23497	8.93004	6.00907	5.34461e-06	2.47211	up
gene7939	11237	8021	7290	2360	2182	5823	388.253	267.493	247.076	81.8912	72.8629	197.945	0.0072209	-1.3749	down
gene7940	7735	6706	6050	845	648	1942	486.083	423.838	382.629	53.4177	41.0776	122.507	6.99053e-13	-2.59513	down
gene8014	524	382	268	1193	1035	1061	56.4977	44.7173	30.8938	134.82	110.885	124.062	1.61838e-06	1.46767	up
gene8028	7075	8151	8113	4564	1604	3985	280.112	323.772	322.466	181.369	63.8194	158.271	0.00232595	-1.22153	down
gene8078	545	605	666	257	184	418	18.5247	20.6956	21.1442	8.72372	5.88441	12.6028	0.00060887	-1.09918	down
gene8079	4	6	4	27	28	26	0.128857	0.212502	0.125798	0.713659	0.739993	0.74281	0.00365758	2.51347	up
gene8083	215	156	84	469	808	878	19.9378	14.7406	7.86086	43.2994	75.4054	81.0743	5.76401e-05	2.22677	up
gene809	0	3	0	24	16	21	0	0.29667	0	3.22145	1.30689	2.76889	2.16726e-05	4.32339	up
gene8104	2019	2203	1747	930	751	1050	971.1	1102.75	881.539	468.279	383.178	520.24	0.000566771	-1.14716	down
gene8128	4	7	6	258	236	67	1.18915	1.86074	1.48219	63.637	58.5521	16.3807	0.000191857	5.02456	up
gene817	29	30	22	116	100	60	3.31693	3.741	2.77856	13.6099	11.3258	7.09901	0.00395175	1.74945	up
gene8172	278	294	214	539	635	437	46.4211	49.8415	36.3525	91.4239	108.062	73.6396	0.00208601	1.01697	up
gene8196	127	153	133	321	319	241	3.08973	3.57385	3.06727	8.09498	7.77138	5.90458	0.0048348	1.07403	up
gene8197	1307	1329	1469	737	526	759	23.9531	24.4366	27.2429	13.4774	9.63191	13.9102	0.00136734	-1.04095	down
gene8198	103	87	126	347	195	291	4.79296	4.6437	5.51541	13.5285	8.93269	13.6847	0.00127884	1.37862	up
gene8207	901	1014	1047	129	88	139	57.3341	64.6314	67.8601	8.34483	5.66447	9.1955	4.09024e-24	-3.07612	down
gene8239	389	684	539	250	205	273	7.18125	12.6526	9.96747	4.63045	3.81781	5.04244	0.00546734	-1.16645	down
gene824	380	445	321	127	97	173	7.53471	8.82066	6.37284	2.52868	1.93317	3.45131	7.25248e-06	-1.54856	down
gene8250	0	8	3	40	25	17	0	0.301055	0.119273	1.30821	0.810204	0.546261	0.00247702	2.8758	up
gene8255	707	1874	1711	194	162	258	30.2179	79.0583	73.8555	8.59526	7.45309	11.5137	0.00106783	-2.82515	down
gene8274	1272	1282	1311	610	473	467	51.9318	52.5106	53.9006	25.0142	19.5292	19.1269	1.79607e-05	-1.33753	down
gene8285	897	1686	900	103	95	155	123.167	173.725	143.889	18.9873	6.09192	8.11175	2.1387e-05	-3.32191	down
gene8297	6306	5952	6301	2798	3476	1710	700.439	667.181	707.53	314.023	391.207	191.247	0.00133946	-1.23517	down
gene8302	562	526	419	1321	2203	1331	20.0881	17.0052	13.6784	43.1842	69.0573	44.4872	0.00119303	1.67036	up
gene8328	38	21	18	361	215	189	1.03584	0.433492	0.487101	8.72058	5.71712	4.60472	4.24845e-06	3.29323	up
gene8337	23310	19085	21492	10061	8850	8697	1514.5	1246.62	1405.29	657.676	579.465	567.312	0.00719226	-1.22923	down
gene8343	262	322	238	112	114	169	8.48707	10.9327	8.41508	3.81266	3.85684	6.16482	0.00558727	-1.07598	down
gene8371	205	79	31	1287	1824	502	2.83176	1.11774	0.466885	18.5708	26.7322	7.35594	0.00386317	3.50325	up
gene8383	1	13	1	30	40	24	0.0389397	0.439274	0.0380358	0.943198	1.2494	0.783748	0.00180841	2.62733	up
gene8414	21	11	9	48	80	43	1.284	0.698684	0.59196	3.00104	4.92142	2.65049	0.00470156	2.04361	up
gene8415	38	30	22	82	123	79	2.73797	2.18051	1.59032	5.84712	8.53968	5.57775	0.00616778	1.64045	up
gene8448	96	91	130	309	395	455	4.77009	4.17784	6.23935	16.1872	19.875	23.1979	8.60355e-08	1.85221	up
gene8469	12921	13053	15474	2189	670	2820	1218.01	1237.39	1471.4	207.538	63.8169	267.281	5.33165e-13	-2.88786	down
gene848	591	600	602	176	93	318	16.1998	16.6057	16.5504	4.86314	2.58242	8.74146	1.86414e-07	-1.63027	down
gene8492	70	44	66	241	225	154	3.1699	1.98325	2.96965	10.9263	10.1461	6.99186	4.61067e-05	1.76572	up
gene8520	9273	7145	8832	2298	4640	3704	813.677	630.202	775.27	206.621	449.553	355.688	0.00166599	-1.26345	down
gene8547	45	78	59	186	160	138	4.17449	7.23122	5.33288	16.7444	14.627	12.4809	0.0039109	1.3914	up
gene8557	1	3	1	24	24	14	0.0272073	0.0836886	0.0941016	0.759272	0.607598	0.579919	0.000145222	3.61229	up
gene8585	5245	3840	3236	749	1162	1876	608.105	442.943	377.366	87.4492	135.24	216.424	0.000128675	-1.71928	down
gene8589	523	748	478	2534	1661	1671	26.9416	38.6817	24.7346	130.985	86.0481	86.3013	2.55488e-05	1.72575	up
gene8591	47	21	28	209	233	225	8.7144	3.60039	4.46571	39.1777	42.3179	40.8793	2.42154e-10	2.77903	up
gene8603	105	62	128	324	322	203	6.46265	6.18976	9.1679	20.4674	21.1239	17.6132	0.000312241	1.50658	up
gene8621	1462	1515	1830	849	594	933	18.2012	19.6331	21.5652	10.3337	6.42627	11.0042	0.0017395	-1.03598	down
gene8677	895	839	213	1618	1445	1248	62.2266	56.8005	14.9046	103.063	89.6879	78.4158	0.00999539	1.12804	up
gene8697	3912	4218	3676	1836	1974	1863	89.6667	96.8009	84.6565	42.2846	45.0413	42.706	0.00389091	-1.07592	down
gene8701	13979	13514	13963	4803	2023	5091	453.949	440.028	454.875	156.467	65.966	165.669	9.50559e-06	-1.81862	down
gene871	1158	1448	1165	689	540	610	90.321	113.086	87.4765	44.2096	42.9644	46.6381	0.00106743	-1.05547	down
gene8714	42	21	12	185	120	77	1.0386	0.550211	0.349456	4.60509	2.85473	1.69754	0.00482079	2.32963	up
gene8721	117	115	99	360	444	316	3.14332	3.00397	2.65072	9.7032	12.9188	8.4566	5.99175e-07	1.74039	up
gene8738	9436	13061	12967	4630	1557	4106	332.818	422.337	439.81	167.007	50.5352	147.374	7.20295e-06	-1.80561	down
gene8740	508	895	163	4402	3646	1949	29.7667	52.8943	9.71341	259.299	215.484	114.848	0.000263428	2.65444	up
gene8774	3489	4572	6252	1543	730	1682	364	481.134	658.951	162.562	77.2022	176.665	0.000236187	-1.87582	down
gene8781	3954	5816	4827	2257	1967	2818	104.065	160.006	129.646	61.5086	44.8485	73.0754	0.00525742	-1.07087	down
gene8784	1	0	1	30	33	16	0.079236	0	0.0776415	1.4677	1.39757	0.863766	9.91523e-07	5.28658	up
gene8790	290	207	150	711	577	511	5.47952	3.86892	2.83582	13.4478	10.9021	9.68878	3.71846e-06	1.4566	up
gene8814	169	104	122	364	250	290	2.49068	1.6062	1.73581	5.45258	3.80825	4.26497	0.00172465	1.17547	up
gene8827	222	395	278	740	688	511	2.01281	3.57946	2.56973	6.74298	6.28988	4.77481	0.000745641	1.0958	up
gene8829	966	1171	1224	469	569	568	46.412	58.003	56.5448	20.4585	23.6781	27.7457	0.000666056	-1.08387	down
gene8837	8	3	15	67	54	67	0.737898	0.325683	1.24207	5.44327	4.28672	4.96138	7.73317e-05	2.83544	up
gene8856	601	525	715	209	230	351	26.6767	24.132	32.0549	9.92985	10.5382	15.7608	8.75965e-05	-1.23882	down
gene8868	7	13	10	54	51	48	0.150154	0.292435	0.203016	0.941185	0.881008	0.862571	0.00185844	2.33103	up
gene890	142	142	93	350	346	256	4.10635	3.70233	3.12555	12.4383	12.7276	9.2193	0.000322575	1.31767	up
gene8906	321	201	288	665	851	763	33.517	21.1882	30.3191	70.0478	89.8209	80.0814	1.51176e-06	1.47472	up
gene8914	1505	1448	1740	762	492	740	451.66	445.503	537.945	235.18	153.22	226.327	8.48935e-05	-1.25437	down
gene8930	1139	1147	1152	505	451	419	123.535	125.191	125.994	55.2802	49.7622	45.7812	1.49699e-05	-1.34113	down
gene8935	4498	2935	3460	1206	775	1463	500.605	331.869	388.404	134.953	88.2281	164.894	3.34161e-06	-1.68016	down
gene8954	5307	6224	5612	3044	2886	2585	355.689	419.461	378.626	205.312	194.969	173.97	0.0095183	-1.02855	down
gene8964	502	542	401	245	96	282	58.5321	73.026	70.7109	33.3993	14.7393	34.329	0.000771618	-1.2339	down
gene8991	253	349	226	117	126	132	27.3647	38.6294	24.3056	13.3126	15.3248	16.7321	0.00256561	-1.16154	down
gene9012	1595	879	1376	3403	2870	2308	13.9496	8.47154	11.688	27.7936	28.7156	19.0374	0.00116182	1.13766	up
gene9029	66	36	36	113	136	145	0.699029	0.390327	0.3988	1.2856	1.5932	1.68594	0.00432032	1.49604	up
gene9108	3588	2464	3415	1257	1094	1027	290.086	210.148	279.677	103.232	93.6249	85.8722	9.54209e-06	-1.50543	down
gene9130	11	1	9	82	60	32	0.6444	0.0960232	0.640503	4.77464	2.73502	1.93803	0.000807341	3.03229	up
gene9146	2567	2079	2412	881	463	843	184.97	128.917	161.21	61.2889	30.1905	53.5698	1.05248e-07	-1.70997	down
gene9160	231	218	203	643	539	491	7.3122	6.5922	5.91251	19.8511	16.3997	14.8703	2.68531e-05	1.34042	up
gene9163	16	13	12	56	47	54	0.383924	0.336104	0.286734	1.34753	1.14616	1.30158	0.00980399	1.91829	up
gene9170	10973	9393	9681	3603	3079	5216	874.323	753.094	776.678	288.946	246.974	417.191	0.000898405	-1.35514	down
gene9183	2	2	3	23	23	32	0.181952	0.200872	0.265601	1.86611	1.71791	2.38186	0.000140152	3.4594	up
gene9198	4329	4365	3743	1938	1308	1754	312.62	317.106	272.247	140.889	95.3054	127.26	0.000206052	-1.33411	down
gene9199	2162	1987	1728	958	957	993	92.5683	85.3767	74.3063	41.1817	41.2055	42.6533	0.0023057	-1.03359	down
gene9207	1527	1927	2105	620	380	623	52.6479	72.3387	71.8246	20.9736	13.9945	21.3923	8.46302e-09	-1.79602	down
gene9226	32	24	27	282	150	238	0.301292	0.225313	0.255302	2.56854	1.3648	2.16549	8.78341e-08	2.99333	up
gene9236	56	22	20	147	146	111	4.82902	1.86467	1.67903	12.1089	12.1827	9.10118	9.70435e-05	2.02592	up
gene9237	155	218	198	92	40	71	5.35865	7.5456	6.85637	3.17574	1.38116	2.47275	0.000672208	-1.51273	down
gene9239	26334	33560	27803	12127	5871	12333	5096.36	6599.06	5483.88	2389.69	1162.86	2415.03	0.000594527	-1.55192	down
gene9267	59	67	36	171	207	152	1.27162	1.2826	1.0106	3.99206	4.07112	3.46034	0.000253682	1.69164	up
gene9282	2387	2483	2377	1133	1004	1123	312.506	334.423	324.018	153.921	142.913	159.627	0.000578053	-1.17148	down
gene9319	535	532	579	214	174	227	25.3331	25.4791	27.5475	10.2452	8.48446	11.0108	6.45652e-06	-1.43938	down
gene9335	154	86	165	588	670	332	2.18788	0.884133	2.17439	6.86366	7.25912	3.75659	0.000767091	1.95497	up
gene9337	17	24	42	112	86	150	0.683138	1.01011	1.79177	4.89615	3.61058	6.23412	0.000207858	2.04846	up
gene9341	411	502	377	167	186	171	17.7883	21.7649	16.3506	7.2728	8.10419	7.41029	8.69328e-05	-1.31837	down
gene9362	2065	3409	2484	850	583	929	477.224	802.758	587.297	200.78	138.567	217.727	3.19539e-05	-1.77225	down
gene9411	186	129	122	346	336	253	3.66118	2.32305	2.03122	7.00228	6.10038	4.78604	0.00403614	1.07894	up
gene942	956	1017	962	509	454	381	26.755	28.1532	27.2495	14.1813	12.7009	10.8858	0.000263428	-1.14592	down
gene9431	212	180	219	56	22	65	4.48874	3.82315	4.63478	1.19479	0.475987	1.38009	1.45459e-06	-2.1151	down
gene9435	217	120	256	1211	988	451	9.51192	5.26954	11.2579	53.1489	43.4148	19.7916	0.00878341	2.14083	up
gene9447	97	80	98	226	200	214	9.39336	7.84404	9.58432	21.9269	19.5307	20.7287	0.00506713	1.19987	up
gene9481	12983	15578	12921	2970	1623	6311	288.094	336.092	277.197	62.6042	28.3894	138.805	1.74925e-06	-1.94694	down
gene9535	1214	858	688	2463	3391	1835	11.5994	8.46714	6.56392	24.4016	33.9771	18.0361	0.00446137	1.46059	up
gene9560	254	183	177	1541	1060	660	10.6492	7.69209	7.43031	64.6741	44.5283	27.6802	0.00121175	2.38955	up
gene9602	1	0	0	37	30	11	0.0446019	0	0	1.2715	0.99942	0.35716	0.000116529	6.26927	up
gene9604	7	1	1	175	259	66	0.109391	0.0206688	0.0196858	2.60825	3.88525	1.00892	0.000108582	5.78029	up
gene9614	166	126	98	357	262	275	4.36307	3.49168	2.19773	9.35215	6.31603	7.1785	0.00174558	1.17777	up
gene9637	43	10	61	3182	2080	504	2.00888	0.447483	2.71823	140.785	92.1382	22.2748	0.00142621	5.64087	up
gene9662	278	323	278	109	153	163	46.4331	51.836	40.8705	17.0367	25.1059	22.5954	0.00497912	-1.06646	down
gene9693	4	6	1	59	53	30	0.148025	0.189692	0.036142	1.77766	1.60157	0.910068	7.22462e-06	3.67081	up
gene9697	1093	1167	1280	514	216	413	109.835	118.253	129.885	52.1288	22.0289	41.7516	5.61009e-08	-1.65139	down
gene9698	1278	443	868	4482	4229	2661	96.6204	32.3576	65.483	334.886	320.503	199.617	6.45652e-06	2.11705	up
gene9733	1291	1170	1021	205	377	409	57.3634	51.679	45.7647	8.99683	16.7708	18.0806	1.16679e-09	-1.83022	down
gene9736	575	418	340	109	35	153	25.1851	18.5838	14.9294	5.70145	1.76424	7.00923	1.6632e-05	-2.18577	down
gene9743	94	86	97	203	240	195	2.2402	2.16931	2.52537	5.16765	6.40625	4.84301	0.00574769	1.18541	up
gene9747	20375	21153	19709	10317	2049	11247	2218.58	2318.51	2166.95	1132.7	226.374	1231.17	0.00173294	-1.39565	down
gene9782	72	60	73	4	22	29	8.04474	6.75418	8.18741	0.507615	2.3839	3.26741	0.00455248	-1.91416	down
gene9798	25	25	13	101	77	77	0.829137	1.14261	0.662058	4.40459	3.35262	2.97409	0.00137789	1.99783	up
gene980	43	22	26	214	110	190	0.772704	0.446602	0.457411	4.07848	2.03753	3.66952	1.77084e-05	2.47862	up
gene9800	2304	2438	2117	1149	790	1317	65.8691	70.1108	61.2058	33.2457	23.0709	38.1383	0.00137985	-1.09425	down
gene9806	512	659	535	229	147	262	12.3361	16.3885	10.9719	5.75164	3.22736	5.89465	5.80913e-06	-1.43866	down
gene9809	143	166	151	51	39	63	3.09499	3.40877	3.01711	1.14605	0.734353	1.16572	0.000960901	-1.60734	down
gene9816	1037	1538	1206	123	133	236	43.4697	77.0061	59.4497	5.41498	6.7399	9.23616	2.70967e-15	-2.96077	down
gene9818	4210	4751	3845	2022	452	2890	137.953	153.685	127.482	67.4811	15.118	97.5173	0.00595953	-1.27587	down
gene9823	13	16	8	36	70	42	0.600512	0.731764	0.373651	1.6614	3.24207	1.92673	0.00878341	1.98262	up
gene9828	7761	6361	7594	2837	1082	2895	1020.45	845.459	1011.41	377.68	144.587	383.732	6.91908e-06	-1.69226	down
gene9829	2815	2887	2389	1259	1471	1307	432.64	462.232	380.424	198.224	236.917	209.692	0.00414026	-1.02137	down
gene9836	546	680	608	290	293	316	67.3241	84.6573	75.8138	36.2216	36.6606	39.2681	0.0011615	-1.04746	down
gene9839	95	93	122	393	355	319	2.5441	2.2109	3.10396	9.96435	8.78066	8.63301	5.99175e-07	1.76422	up
gene9850	116	134	145	298	415	245	5.25507	7.72763	7.37819	15.6762	22.3817	12.1482	0.00261394	1.26002	up
gene9868	92	131	85	236	230	227	2.42615	3.40381	2.22623	6.16663	6.31811	6.0266	0.00553177	1.15083	up
gene9876	56	49	37	207	130	202	0.851452	0.928885	0.486439	3.68043	2.50372	3.3992	3.61469e-05	1.90504	up
gene9878	212	168	181	532	575	570	4.89315	4.78789	4.84838	12.9968	15.1404	13.9725	8.65102e-07	1.56157	up
gene9897	2854	2073	1622	394	655	969	342.543	244.349	195.244	47.6697	80.1297	116.381	0.000623442	-1.7155	down
gene9911	3209	3524	3860	1127	985	1192	52.9768	58.1995	63.7661	18.6319	16.2992	19.7018	5.96227e-07	-1.69987	down
gene992	50	29	24	158	138	115	1.52611	0.809171	0.816553	5.28066	5.39785	3.75056	0.000122574	1.97814	up
